# Supplementary material for: Efficient Semitransparent Organic Solar Modules with Exceptional Diurnal Stability Through Asymmetric Interaction Induced by Symmetric Molecular Structure
Source: Angew Chem Int Ed Engl. 2025 Apr 18;64(24):e202424287. doi: 10.1002/anie.202424287 (PMC12144883; doi:10.1002/anie.202424287)
Supplement: Supplementary file 2 — Supporting Information [file ANIE-64-e202424287-s002.zip]

Archive with 1 entries (1 files):
- 4FY.cif
