# Supplementary material for: Efficient Semitransparent Organic Solar Modules with Exceptional Diurnal Stability Through Asymmetric Interaction Induced by Symmetric Molecular Structure
Source: Angew Chem Int Ed Engl. 2025 Apr 18;64(24):e202424287. doi: 10.1002/anie.202424287 (PMC12144883; doi:10.1002/anie.202424287)
Supplement: Supplementary file 2 — Supporting Information [file ANIE-64-e202424287-s002.zip › 4FY.cif]

data_unist
_audit_creation_date               2024-02-19
_audit_creation_method
;
Olex2 1.5
(compiled 2023.08.24 svn.re1ec1418 for OlexSys, GUI svn.r6817)
;
_shelx_SHELXL_version_number       2018/3
loop_
  _audit_author_name
  _audit_author_address
 'Lee, Hee-Seung'
;
Department of Chemistry, KAIST, 291 Daehak-ro, Yuseong-gu, Daejeon 34141, Republic of Korea 
;
 'Koo, Sungmo'
;
Department of Chemistry, KAIST, 291 Daehak-ro, Yuseong-gu, Daejeon 34141, Republic of Korea 
;

_audit_contact_author_address      ?
_audit_contact_author_email        ?
_audit_contact_author_name         ''
_audit_contact_author_phone        ?
_publ_contact_author_id_orcid      ?
_publ_section_references
;
Dolomanov, O.V., Bourhis, L.J., Gildea, R.J, Howard, J.A.K. & Puschmann, H.
 (2009), J. Appl. Cryst. 42, 339-341.

Sheldrick, G.M. (2015). Acta Cryst. C71, 3-8.
;
_chemical_name_common              ?
_chemical_name_systematic          ?
_chemical_formula_moiety           'C74 H52 F6 N8 O2 S5'
_chemical_formula_sum              'C74 H52 F6 N8 O2 S5'
_chemical_formula_weight           1359.53
_chemical_absolute_configuration   rmad
_chemical_melting_point            ?
loop_
  _atom_type_symbol
  _atom_type_description
  _atom_type_scat_dispersion_real
  _atom_type_scat_dispersion_imag
  _atom_type_scat_source
 C C 0.0030 0.0016 'International Tables Vol C Tables 4.2.6.8 and 6.1.1.4'
 H H 0.0000 0.0000 'International Tables Vol C Tables 4.2.6.8 and 6.1.1.4'
 F F 0.0170 0.0100 'International Tables Vol C Tables 4.2.6.8 and 6.1.1.4'
 N N 0.0059 0.0032 'International Tables Vol C Tables 4.2.6.8 and 6.1.1.4'
 O O 0.0105 0.0059 'International Tables Vol C Tables 4.2.6.8 and 6.1.1.4'
 S S 0.1218 0.1207 'International Tables Vol C Tables 4.2.6.8 and 6.1.1.4'

_shelx_space_group_comment
;
The symmetry employed for this shelxl refinement is uniquely defined
by the following loop, which should always be used as a source of
symmetry information in preference to the above space-group names.
They are only intended as comments.
;
_space_group_crystal_system        'monoclinic'
_space_group_IT_number             15
_space_group_name_H-M_alt          'C 1 2/c 1'
_space_group_name_Hall             '-C 2yc'
loop_
  _space_group_symop_operation_xyz
 'x, y, z'
 '-x, y, -z+1/2'
 'x+1/2, y+1/2, z'
 '-x+1/2, y+1/2, -z+1/2'
 '-x, -y, -z'
 'x, -y, z-1/2'
 '-x+1/2, -y+1/2, -z'
 'x+1/2, -y+1/2, z-1/2'

_cell_length_a                     24.131(5)
_cell_length_b                     57.031(11)
_cell_length_c                     13.464(3)
_cell_angle_alpha                  90
_cell_angle_beta                   109.30(3)
_cell_angle_gamma                  90
_cell_volume                       17488(7)
_cell_formula_units_Z              8
_cell_measurement_reflns_used      111369
_cell_measurement_temperature      100.00
_cell_measurement_theta_max        28.2275
_cell_measurement_theta_min        0.4011
_shelx_estimated_absorpt_T_max     0.997
_shelx_estimated_absorpt_T_min     0.955
_exptl_absorpt_coefficient_mu      0.180
_exptl_absorpt_correction_T_max    1.7006
_exptl_absorpt_correction_T_min    0.6900
_exptl_absorpt_correction_type     empirical
_exptl_absorpt_process_details     ?
_exptl_absorpt_special_details     ?
_exptl_crystal_colour              'clear dark black'
_exptl_crystal_colour_lustre       clear
_exptl_crystal_colour_modifier     dark
_exptl_crystal_colour_primary      black
_exptl_crystal_density_diffrn      1.033
_exptl_crystal_density_meas        ?
_exptl_crystal_density_method      ?
_exptl_crystal_description         rhombohedral
_exptl_crystal_F_000               5616
_exptl_crystal_recrystallization_method  'dibromomethane, methanol'
_exptl_crystal_size_max            0.26
_exptl_crystal_size_mid            0.058
_exptl_crystal_size_min            0.014
_exptl_transmission_factor_max     ?
_exptl_transmission_factor_min     ?
_diffrn_reflns_av_R_equivalents    0.0486
_diffrn_reflns_av_unetI/netI       0.0687
_diffrn_reflns_Laue_measured_fraction_full  0.981
_diffrn_reflns_Laue_measured_fraction_max  0.981
_diffrn_reflns_limit_h_max         28
_diffrn_reflns_limit_h_min         -28
_diffrn_reflns_limit_k_max         66
_diffrn_reflns_limit_k_min         -66
_diffrn_reflns_limit_l_max         15
_diffrn_reflns_limit_l_min         -15
_diffrn_reflns_number              28832
_diffrn_reflns_point_group_measured_fraction_full  0.981
_diffrn_reflns_point_group_measured_fraction_max  0.981
_diffrn_reflns_theta_full          24.249
_diffrn_reflns_theta_max           24.249
_diffrn_reflns_theta_min           0.703
_diffrn_ambient_pressure           101.3
_diffrn_ambient_temperature        100.00
_diffrn_detector_area_resol_mean   ?
_diffrn_measured_fraction_theta_full  0.981
_diffrn_measured_fraction_theta_max  0.981
_diffrn_measurement_device_type    'Pilatus 3 6M Detector'
_diffrn_measurement_method         ?
_diffrn_radiation_probe            x-ray
_diffrn_radiation_type
;
monochromatic synchrotron radiation
;
_diffrn_radiation_wavelength       0.700
_diffrn_source                     synchrotron
_diffrn_source_type                'PLS II 11C micro MX'
_reflns_Friedel_coverage           0.000
_reflns_Friedel_fraction_full      .
_reflns_Friedel_fraction_max       .
_reflns_number_gt                  7401
_reflns_number_total               14538
_reflns_special_details
;
 Reflections were merged by SHELXL according to the crystal
 class for the calculation of statistics and refinement.
 
 Structure factors included contributions from the .fab file.
 
 _reflns_Friedel_fraction is defined as the number of unique
 Friedel pairs measured divided by the number that would be
 possible theoretically, ignoring centric projections and
 systematic absences.
;
_reflns_threshold_expression       'I > 2\s(I)'
_computing_cell_refinement         ?
_computing_data_collection         ?
_computing_data_reduction          ?
_computing_molecular_graphics      'Olex2 1.5 (Dolomanov et al., 2009)'
_computing_publication_material    'Olex2 1.5 (Dolomanov et al., 2009)'
_computing_structure_refinement    'SHELXL 2018/3 (Sheldrick, 2015)'
_computing_structure_solution      'olex2.solve 1.5 (Bourhis et al., 2015)'
_refine_diff_density_max           1.306
_refine_diff_density_min           -0.406
_refine_diff_density_rms           0.078
_refine_ls_extinction_coef         .
_refine_ls_extinction_method       none
_refine_ls_goodness_of_fit_ref     1.232
_refine_ls_hydrogen_treatment      constr
_refine_ls_matrix_type             full
_refine_ls_number_parameters       789
_refine_ls_number_reflns           14538
_refine_ls_number_restraints       44
_refine_ls_R_factor_all            0.1576
_refine_ls_R_factor_gt             0.1152
_refine_ls_restrained_S_all        1.256
_refine_ls_shift/su_max            0.000
_refine_ls_shift/su_mean           0.000
_refine_ls_structure_factor_coef   Fsqd
_refine_ls_weighting_details      
 'w=1/[\s^2^(Fo^2^)+(0.2000P)^2^] where P=(Fo^2^+2Fc^2^)/3'
_refine_ls_weighting_scheme        calc
_refine_ls_wR_factor_gt            0.3424
_refine_ls_wR_factor_ref           0.3796
_refine_special_details            ?
_olex2_refinement_description
;
1. Shared sites
{H0B, H08D}
2. Others
 Fixed Uiso: H53(0.104) H44(0.101) H54(0.122) H05A(0.121) H05B(0.121)
 H21(0.118) H31(0.133) H30(0.195) H24(0.137) H23(0.138) H063(0.151) H06A(0.151)
 H06B(0.155) H06C(0.155) H43(0.157) H08A(0.307) H08B(0.307) H08C(0.209)
 H08D(0.209) H40(0.157) H08E(0.261) H08F(0.261) H08G(0.261) H28(0.195)
 H27(0.195) H09A(0.209) H09B(0.209) H097(0.307) H09C(0.209) H09D(0.209)
 H10A(0.209) H10B(0.209) H11A(0.307) H11B(0.307) H57A(0.307) H57B(0.307)
 H58A(0.261) H58B(0.261) H58C(0.261) H59A(0.384) H59B(0.384) H59C(0.384)
 H60A(0.307) H60B(0.307) H61A(0.384) H61B(0.384) H61C(0.384) H0A(0.209)
 H0B(0.209) H1AA(0.209) H1AB(0.209) H62A(0.209) H62B(0.209) H1BA(0.209)
 H1BB(0.209) H1CA(0.261) H1CB(0.261) H1CC(0.261) H58D(0.261) H58E(0.261)
 H58F(0.261) H64A(0.2) H64B(0.2) H64C(0.2) H63A(0.244) H63B(0.244) H63C(0.244)
 Fixed X: H53(0.56557) H44(0.345151) H54(0.496169) H05A(0.108137)
 H05B(0.150835) H21(0.175167) H31(-0.106437) H30(-0.142069) H24(0.322447)
 H23(0.247708) H063(0.138017) H06A(0.130177) H06B(0.237654) H06C(0.192592) H43(-
 0.044136) H08A(0.272752) H08B(0.206812) H08C(0.211088) H08D(0.179989)
 H40(0.133639) H08E(0.087582) H08F(0.072002) H08G(0.138302) H28(-0.311356) H27(-
 0.289776) H09A(0.046476) H09B(0.061654) H097(0.182392) H09C(0.118394)
 H09D(0.049196) H10A(0.047067) H10B(0.11689) H11A(0.233365) H11B(0.273835)
 H57A(0.283272) H57B(0.223682) H58A(0.264422) H58B(0.232074) H58C(0.206252)
 H59A(0.312235) H59B(0.298301) H59C(0.345696) H60A(0.306455) H60B(0.332238)
 H61A(0.240736) H61B(0.292686) H61C(0.239911) H0A(0.213338) H0B(0.172178)
 H1AA(0.073132) H1AB(0.042747) H62A(0.201109) H62B(0.169511) H1BA(0.255652)
 H1BB(0.287153) H1CA(0.325311) H1CB(0.274389) H1CC(0.264349) H58D(0.119927)
 H58E(0.063545) H58F(0.124032) H64A(0.117017) H64B(0.141856) H64C(0.161254)
 H63A(-0.243767) H63B(-0.281885) H63C(-0.213015)
 Fixed Y: H53(0.269611) H44(0.276491) H54(0.192313) H05A(0.109102)
 H05B(0.131094) H21(0.295255) H31(0.039021) H30(0.061916) H24(0.329062)
 H23(0.351952) H063(0.141607) H06A(0.141498) H06B(0.176939) H06C(0.15521) H43(-
 0.052759) H08A(0.195886) H08B(0.199889) H08C(0.112146) H08D(0.093228) H40(-
 0.007929) H08E(0.142041) H08F(0.115102) H08G(0.124051) H28(0.072917)
 H27(0.088659) H09A(0.130167) H09B(0.103524) H097(0.161147) H09C(0.143969)
 H09D(0.142957) H10A(0.103398) H10B(0.102858) H11A(0.128624) H11B(0.137399)
 H57A(0.167729) H57B(0.178661) H58A(0.110456) H58B(0.135355) H58C(0.114667)
 H59A(0.166065) H59B(0.143194) H59C(0.14199) H60A(0.202263) H60B(0.206426)
 H61A(0.225256) H61B(0.238585) H61C(0.22718) H0A(0.117473) H0B(0.095308)
 H1AA(0.09514) H1AB(0.11856) H62A(0.124243) H62B(0.099252) H1BA(0.081222)
 H1BB(0.106135) H1CA(0.090663) H1CB(0.106865) H1CC(0.079212) H58D(0.116376)
 H58E(0.099792) H58F(0.089366) H64A(0.33744) H64B(0.337027) H64C(0.357457)
 H63A(0.036592) H63B(0.058421) H63C(0.057337)
 Fixed Z: H53(0.11118) H44(0.137162) H54(0.113813) H05A(0.149033)
 H05B(0.187999) H21(0.055266) H31(0.083905) H30(0.225088) H24(0.335102)
 H23(0.226319) H063(0.010738) H06A(-0.000082) H06B(0.166043) H06C(0.142038)
 H43(0.096558) H08A(0.370464) H08B(0.371212) H08C(0.134679) H08D(0.045437)
 H40(0.200154) H08E(-0.371292) H08F(-0.360209) H08G(-0.310258) H28(0.070541)
 H27(-0.066307) H09A(-0.06466) H09B(-0.030679) H097(0.336098) H09C(-0.179073)
 H09D(-0.238861) H10A(-0.199087) H10B(-0.147595) H11A(0.302768) H11B(0.417989)
 H57A(0.510102) H57B(0.519774) H58A(0.018857) H58B(0.002826) H58C(-0.079854)
 H59A(0.296348) H59B(0.223386) H59C(0.339069) H60A(0.63733) H60B(0.543551)
 H61A(0.461593) H61B(0.549097) H61C(0.579677) H0A(0.078824) H0B(0.042398) H1AA(-
 0.024332) H1AB(-0.082913) H62A(-0.099365) H62B(-0.123391) H1BA(-0.012509)
 H1BB(0.011466) H1CA(-0.103825) H1CB(-0.178698) H1CC(-0.173731) H58D(-0.171387)
 H58E(-0.214665) H58F(-0.137489) H64A(0.087367) H64B(-0.009091) H64C(0.076981)
 H63A(0.238868) H63B(0.253974) H63C(0.317918)
;
_atom_sites_solution_hydrogens     geom
_atom_sites_solution_primary       iterative
_atom_sites_solution_secondary     ?
loop_
  _atom_site_label
  _atom_site_type_symbol
  _atom_site_fract_x
  _atom_site_fract_y
  _atom_site_fract_z
  _atom_site_U_iso_or_equiv
  _atom_site_adp_type
  _atom_site_occupancy
  _atom_site_site_symmetry_order
  _atom_site_calc_flag
  _atom_site_refinement_flags_posn
  _atom_site_refinement_flags_adp
  _atom_site_refinement_flags_occupancy
  _atom_site_disorder_assembly
  _atom_site_disorder_group
 S3 S 0.13010(7) 0.25307(2) 0.15239(12) 0.0817(7) Uani 1 1 d . . . . .
 S5 S 0.28271(7) 0.21884(2) 0.14246(13) 0.0856(7) Uani 1 1 d . . . . .
 S1 S -0.08309(7) 0.22509(3) 0.11003(12) 0.0871(7) Uani 1 1 d . . . . .
 S2 S -0.09847(8) 0.13457(3) 0.09686(13) 0.0952(8) Uani 1 1 d . . . . .
 S4 S 0.01821(9) 0.07827(3) 0.12162(13) 0.0990(8) Uani 1 1 d . . . . .
 F006 F 0.63743(16) 0.23792(7) 0.0982(3) 0.1091(12) Uani 1 1 d . . . . .
 C9 C 0.1179(3) 0.22287(9) 0.1489(4) 0.0799(16) Uani 1 1 d . . . . .
 N1 N -0.0809(2) 0.19661(8) 0.1083(3) 0.0838(14) Uani 1 1 d . . . . .
 N4 N 0.1548(2) 0.18623(8) 0.1499(4) 0.0817(13) Uani 1 1 d . . . . .
 C10 C 0.1673(3) 0.21008(10) 0.1508(4) 0.0823(16) Uani 1 1 d . . . . .
 C17 C 0.2493(3) 0.26226(10) 0.1570(4) 0.0814(16) Uani 1 1 d . . . . .
 N3 N 0.0653(2) 0.13997(8) 0.1303(4) 0.0862(14) Uani 1 1 d . . . . .
 F013 F 0.59918(17) 0.19449(7) 0.0994(4) 0.1228(14) Uani 1 1 d . . . . .
 C45 C 0.3984(3) 0.25217(10) 0.1255(4) 0.0820(16) Uani 1 1 d . . . . .
 N2 N -0.0156(2) 0.23132(8) 0.1253(3) 0.0821(13) Uani 1 1 d . . . . .
 C4 C 0.0575(3) 0.16383(10) 0.1330(4) 0.0825(16) Uani 1 1 d . . . . .
 C2 C 0.0124(2) 0.21078(9) 0.1305(4) 0.0758(15) Uani 1 1 d . . . . .
 O018 O 0.38777(19) 0.20977(7) 0.1316(4) 0.1067(15) Uani 1 1 d . . . . .
 F019 F 0.33585(17) 0.28494(6) 0.3228(3) 0.1121(13) Uani 1 1 d . . . . .
 C13 C 0.2020(3) 0.24796(10) 0.1531(4) 0.0814(16) Uani 1 1 d . . . . .
 O021 O 0.0655(3) 0.03501(8) 0.1563(4) 0.1170(17) Uani 1 1 d . . . . .
 C53 C 0.5509(3) 0.25416(12) 0.1116(4) 0.0868(17) Uani 1 1 d . . . . .
 H53 H 0.565570 0.269611 0.111180 0.104 Uiso 1 1 calc R U . . .
 C46 C 0.4466(3) 0.26637(10) 0.1200(4) 0.0799(16) Uani 1 1 d . . . . .
 N8 N 0.5444(3) 0.31349(10) 0.1308(4) 0.1029(17) Uani 1 1 d . . . . .
 C52 C 0.4952(3) 0.25016(10) 0.1181(4) 0.0859(17) Uani 1 1 d . . . . .
 C14 C 0.2145(3) 0.22372(9) 0.1496(4) 0.0787(15) Uani 1 1 d . . . . .
 C44 C 0.3474(3) 0.25987(10) 0.1362(4) 0.0841(16) Uani 1 1 d . . . . .
 H44 H 0.345151 0.276491 0.137162 0.101 Uiso 1 1 calc R U . . .
 C5 C 0.0955(3) 0.18409(9) 0.1428(4) 0.0799(16) Uani 1 1 d . . . . .
 C1 C -0.0254(3) 0.19144(10) 0.1211(4) 0.0797(15) Uani 1 1 d . . . . .
 C47 C 0.4498(3) 0.29005(11) 0.1165(4) 0.0838(16) Uani 1 1 d . . . . .
 C6 C 0.0714(3) 0.20714(10) 0.1405(4) 0.0809(16) Uani 1 1 d . . . . .
 N7 N 0.3616(3) 0.31789(10) 0.0892(5) 0.1066(18) Uani 1 1 d . . . . .
 C3 C -0.0027(3) 0.16805(10) 0.1227(4) 0.0826(16) Uani 1 1 d . . . . .
 C54 C 0.5099(3) 0.20790(12) 0.1129(5) 0.101(2) Uani 1 1 d . . . . .
 H54 H 0.496169 0.192313 0.113813 0.122 Uiso 1 1 calc R U . . .
 C49 C 0.5032(3) 0.30307(12) 0.1231(4) 0.0927(18) Uani 1 1 d . . . . .
 C18 C 0.2967(3) 0.24904(10) 0.1464(5) 0.0860(17) Uani 1 1 d . . . . .
 C7 C -0.0301(3) 0.14602(10) 0.1126(4) 0.0858(17) Uani 1 1 d . . . . .
 C51 C 0.4750(3) 0.22723(10) 0.1178(5) 0.0861(17) Uani 1 1 d . . . . .
 C19 C 0.2497(3) 0.28783(10) 0.1750(5) 0.0889(17) Uani 1 1 d . . . . .
 C55 C 0.5644(3) 0.21234(14) 0.1066(6) 0.104(2) Uani 1 1 d . . . . .
 C56 C 0.5840(3) 0.23472(14) 0.1060(5) 0.0956(19) Uani 1 1 d . . . . .
 C50 C 0.4166(3) 0.22700(12) 0.1239(5) 0.0927(18) Uani 1 1 d . . . . .
 C11 C -0.0096(3) 0.10639(11) 0.1125(5) 0.0952(18) Uani 1 1 d . . . . .
 C38 C -0.0098(5) -0.01853(15) 0.1181(6) 0.126(3) Uani 1 1 d . . . . .
 C8 C 0.0124(3) 0.12947(10) 0.1190(5) 0.0904(18) Uani 1 1 d D . . . .
 C16 C -0.0511(3) 0.06612(11) 0.1060(5) 0.100(2) Uani 1 1 d . . . . .
 C15 C -0.0933(3) 0.08379(12) 0.0969(5) 0.099(2) Uani 1 1 d . . . . .
 F048 F 0.1485(3) -0.05273(9) 0.2034(4) 0.173(2) Uani 1 1 d . . . . .
 C12 C -0.0688(3) 0.10645(11) 0.0991(5) 0.0959(18) Uani 1 1 d . . . . .
 C20 C -0.1559(4) 0.08038(12) 0.0893(7) 0.114(2) Uani 1 1 d . . . . .
 C051 C 0.1156(3) 0.12540(10) 0.1315(5) 0.101(2) Uani 1 1 d . . . . .
 H05A H 0.108137 0.109102 0.149033 0.121 Uiso 1 1 calc DR U . . .
 H05B H 0.150835 0.131094 0.187999 0.121 Uiso 1 1 calc DR U . . .
 C21 C 0.2053(3) 0.30203(11) 0.1126(6) 0.0987(19) Uani 1 1 d . . . . .
 H21 H 0.175167 0.295255 0.055266 0.118 Uiso 1 1 calc R U . . .
 C25 C 0.2936(3) 0.29844(11) 0.2585(6) 0.0985(19) Uani 1 1 d . . . . .
 C32 C -0.0323(5) 0.02192(12) 0.1073(5) 0.114(3) Uani 1 1 d . . . . .
 C33 C 0.0303(4) 0.01971(13) 0.1385(6) 0.109(2) Uani 1 1 d . . . . .
 C31 C -0.0658(4) 0.04199(13) 0.0981(5) 0.111(2) Uani 1 1 d . . . . .
 H31 H -0.106437 0.039021 0.083905 0.133 Uiso 1 1 calc R U . . .
 C48 C 0.4004(3) 0.30569(12) 0.1040(5) 0.0904(18) Uani 1 1 d . . . . .
 C34 C -0.0595(5) -0.00203(13) 0.0886(6) 0.115(2) Uani 1 1 d . . . . .
 C30 C -0.1719(4) 0.06860(18) 0.1671(9) 0.1624(18) Uani 1 1 d . . . . .
 H30 H -0.142069 0.061916 0.225088 0.195 Uiso 1 1 calc R U . . .
 C24 C 0.2926(4) 0.32213(12) 0.2779(7) 0.114(2) Uani 1 1 d . . . . .
 H24 H 0.322447 0.329062 0.335102 0.137 Uiso 1 1 calc R U . . .
 C23 C 0.2480(4) 0.33557(12) 0.2138(7) 0.115(2) Uani 1 1 d . . . . .
 H23 H 0.247708 0.351952 0.226319 0.138 Uiso 1 1 calc R U . . .
 C063 C 0.1289(3) 0.12520(13) 0.0264(6) 0.126(3) Uani 1 1 d D . . . .
 H063 H 0.138017 0.141607 0.010738 0.151 Uiso 0.628(6) 1 calc DR U P A 1
 H06A H 0.130177 0.141498 -0.000082 0.151 Uiso 0.372(6) 1 calc DR U P A 2
 C064 C 0.2033(3) 0.17021(11) 0.1807(6) 0.130(3) Uani 1 1 d . . . . .
 H06B H 0.237654 0.176939 0.166043 0.155 Uiso 1 1 calc DR U . . .
 H06C H 0.192592 0.155210 0.142038 0.155 Uiso 1 1 calc DR U . . .
 F065 F 0.0491(3) -0.07725(7) 0.1466(4) 0.168(2) Uani 1 1 d . . . . .
 C43 C -0.0092(5) -0.04366(13) 0.1167(6) 0.131(3) Uani 1 1 d . . . . .
 H43 H -0.044136 -0.052759 0.096558 0.157 Uiso 1 1 calc R U . . .
 F067 F -0.1886(2) 0.09991(11) -0.0720(4) 0.184(3) Uani 1 1 d . . . . .
 C35 C -0.1167(5) -0.00839(14) 0.0478(7) 0.121(3) Uani 1 1 d . . . . .
 C41 C 0.0962(7) -0.04177(17) 0.1764(7) 0.144(4) Uani 1 1 d . . . . .
 C22 C 0.2037(4) 0.32582(14) 0.1313(8) 0.133(2) Uani 1 1 d . . . . .
 N5 N -0.2034(4) 0.02025(14) -0.0215(9) 0.167(4) Uani 1 1 d . . . . .
 C26 C -0.2004(5) 0.08868(17) 0.0051(9) 0.156(4) Uani 1 1 d . . . . .
 C37 C -0.1341(5) -0.03219(17) 0.0403(7) 0.150(3) Uani 1 1 d . . . . .
 C42 C 0.0464(7) -0.05372(15) 0.1471(8) 0.149(4) Uani 1 1 d . . . . .
 C36 C -0.1635(6) 0.0075(2) 0.0124(9) 0.143(4) Uani 1 1 d . . . . .
 C29 C -0.2309(5) 0.06639(19) 0.1617(9) 0.1624(18) Uani 1 1 d . . . . .
 C39 C 0.0429(5) -0.00610(14) 0.1483(6) 0.116(2) Uani 1 1 d . . . . .
 C082 C 0.2398(7) 0.1886(3) 0.3879(15) 0.256(3) Uani 1 1 d . . . . .
 H08A H 0.272752 0.195886 0.370464 0.307 Uiso 1 1 calc R U . . .
 H08B H 0.206812 0.199889 0.371212 0.307 Uiso 1 1 calc R U . . .
 C083 C 0.1892(10) 0.1101(4) 0.0588(17) 0.174(3) Uani 0.628(6) 1 d D . P A 1
 H08C H 0.211088 0.112146 0.134679 0.209 Uiso 0.628(6) 1 calc R U P A 1
 H08D H 0.179989 0.093228 0.045437 0.209 Uiso 0.628(6) 1 calc R U P A 1
 N6 N -0.1523(5) -0.05137(13) 0.0326(7) 0.185(4) Uani 1 1 d . . . . .
 C40 C 0.0980(5) -0.01661(14) 0.1792(6) 0.131(3) Uani 1 1 d . . . . .
 H40 H 0.133639 -0.007929 0.200154 0.157 Uiso 1 1 calc R U . . .
 C086 C 0.0970(8) 0.1283(3) -0.3252(12) 0.174(3) Uani 0.628(6) 1 d D . P A 1
 H08E H 0.087582 0.142041 -0.371292 0.261 Uiso 0.628(6) 1 calc R U P A 1
 H08F H 0.072002 0.115102 -0.360209 0.261 Uiso 0.628(6) 1 calc R U P A 1
 H08G H 0.138302 0.124051 -0.310258 0.261 Uiso 0.628(6) 1 calc R U P A 1
 C28 C -0.2713(5) 0.07440(17) 0.0757(9) 0.1624(18) Uani 1 1 d . . . . .
 H28 H -0.311356 0.072917 0.070541 0.195 Uiso 1 1 calc R U . . .
 C27 C -0.2590(5) 0.08443(17) -0.0039(9) 0.1624(18) Uani 1 1 d . . . . .
 H27 H -0.289776 0.088659 -0.066307 0.195 Uiso 1 1 calc R U . . .
 C093 C 0.0765(10) 0.1178(3) -0.0553(16) 0.174(3) Uani 0.628(6) 1 d D . P A 1
 H09A H 0.046476 0.130167 -0.064660 0.209 Uiso 0.628(6) 1 calc R U P A 1
 H09B H 0.061654 0.103524 -0.030679 0.209 Uiso 0.628(6) 1 calc R U P A 1
 C097 C 0.2205(7) 0.1655(3) 0.3268(15) 0.256(3) Uani 1 1 d D . . . .
 H097 H 0.182392 0.161147 0.336098 0.307 Uiso 1 1 calc R U . . .
 C098 C 0.0861(9) 0.1339(2) -0.2224(12) 0.174(3) Uani 0.628(6) 1 d D . P A 1
 H09C H 0.118394 0.143969 -0.179073 0.209 Uiso 0.628(6) 1 calc R U P A 1
 H09D H 0.049196 0.142957 -0.238861 0.209 Uiso 0.628(6) 1 calc R U P A 1
 C106 C 0.0817(9) 0.1127(2) -0.1581(13) 0.174(3) Uani 0.628(6) 1 d D . P A 1
 H10A H 0.047067 0.103398 -0.199087 0.209 Uiso 0.628(6) 1 calc R U P A 1
 H10B H 0.116890 0.102858 -0.147595 0.209 Uiso 0.628(6) 1 calc R U P A 1
 C113 C 0.2574(6) 0.1417(2) 0.3427(13) 0.256(3) Uani 1 1 d D . . . .
 H11A H 0.233365 0.128624 0.302768 0.307 Uiso 1 1 calc R U . . .
 H11B H 0.273835 0.137399 0.417989 0.307 Uiso 1 1 calc DR U . . .
 C57 C 0.2581(6) 0.1819(2) 0.4973(13) 0.256(3) Uani 1 1 d D . . . .
 H57A H 0.283272 0.167729 0.510102 0.307 Uiso 1 1 calc DR U . . .
 H57B H 0.223682 0.178661 0.519774 0.307 Uiso 1 1 calc R U . . .
 C58 C 0.2262(8) 0.1184(3) -0.0055(15) 0.174(3) Uani 0.628(6) 1 d D . P A 1
 H58A H 0.264422 0.110456 0.018857 0.261 Uiso 0.628(6) 1 calc DR U P A 1
 H58B H 0.232074 0.135355 0.002826 0.261 Uiso 0.628(6) 1 calc DR U P A 1
 H58C H 0.206252 0.114667 -0.079854 0.261 Uiso 0.628(6) 1 calc R U P A 1
 C59 C 0.3084(6) 0.1490(3) 0.2958(13) 0.256(3) Uani 1 1 d D . . . .
 H59A H 0.312235 0.166065 0.296348 0.384 Uiso 1 1 calc DR U . . .
 H59B H 0.298301 0.143194 0.223386 0.384 Uiso 1 1 calc R U . . .
 H59C H 0.345696 0.141990 0.339069 0.384 Uiso 1 1 calc R U . . .
 C60 C 0.2955(7) 0.2050(3) 0.5606(13) 0.256(3) Uani 1 1 d D . . . .
 H60A H 0.306455 0.202263 0.637330 0.307 Uiso 1 1 calc R U . . .
 H60B H 0.332238 0.206426 0.543551 0.307 Uiso 1 1 calc R U . . .
 C61 C 0.2651(7) 0.2254(3) 0.5360(14) 0.256(3) Uani 1 1 d . . . . .
 H61A H 0.240736 0.225256 0.461593 0.384 Uiso 1 1 calc R U . . .
 H61B H 0.292686 0.238585 0.549097 0.384 Uiso 1 1 calc R U . . .
 H61C H 0.239911 0.227180 0.579677 0.384 Uiso 1 1 calc R U . . .
 C0 C 0.1790(16) 0.1114(6) 0.021(2) 0.174(3) Uani 0.372(6) 1 d D . P A 2
 H0A H 0.213338 0.117473 0.078824 0.209 Uiso 0.372(6) 1 calc R U P A 2
 H0B H 0.172178 0.095308 0.042398 0.209 Uiso 0.372(6) 1 calc R U P A 2
 C1A C 0.0801(14) 0.1097(5) -0.058(2) 0.174(3) Uani 0.372(6) 1 d D . P A 2
 H1AA H 0.073132 0.095140 -0.024332 0.209 Uiso 0.372(6) 1 calc DR U P A 2
 H1AB H 0.042747 0.118560 -0.082913 0.209 Uiso 0.372(6) 1 calc DR U P A 2
 C62 C 0.1990(10) 0.1086(5) -0.0691(18) 0.174(3) Uani 0.372(6) 1 d D . P A 2
 H62A H 0.201109 0.124243 -0.099365 0.209 Uiso 0.372(6) 1 calc R U P A 2
 H62B H 0.169511 0.099252 -0.123391 0.209 Uiso 0.372(6) 1 calc DR U P A 2
 C1B C 0.2583(10) 0.0967(4) -0.0436(18) 0.174(3) Uani 0.372(6) 1 d D . P A 2
 H1BA H 0.255652 0.081222 -0.012509 0.209 Uiso 0.372(6) 1 calc DR U P A 2
 H1BB H 0.287153 0.106135 0.011466 0.209 Uiso 0.372(6) 1 calc R U P A 2
 C1C C 0.2828(13) 0.0930(4) -0.133(2) 0.174(3) Uani 0.372(6) 1 d D . P A 2
 H1CA H 0.325311 0.090663 -0.103825 0.261 Uiso 0.372(6) 1 calc DR U P A 2
 H1CB H 0.274389 0.106865 -0.178698 0.261 Uiso 0.372(6) 1 calc DR U P A 2
 H1CC H 0.264349 0.079212 -0.173731 0.261 Uiso 0.372(6) 1 calc DR U P A 2
 C58A C 0.0986(11) 0.1032(5) -0.1542(17) 0.174(3) Uani 0.372(6) 1 d D . P A 2
 H58D H 0.119927 0.116376 -0.171387 0.261 Uiso 0.372(6) 1 calc R U P A 2
 H58E H 0.063545 0.099792 -0.214665 0.261 Uiso 0.372(6) 1 calc R U P A 2
 H58F H 0.124032 0.089366 -0.137489 0.261 Uiso 0.372(6) 1 calc DR U P A 2
 C64 C 0.1512(4) 0.34080(13) 0.0657(7) 0.133(2) Uani 1 1 d . . . . .
 H64A H 0.117017 0.337440 0.087367 0.200 Uiso 1 1 calc R U . . .
 H64B H 0.141856 0.337027 -0.009091 0.200 Uiso 1 1 calc R U . . .
 H64C H 0.161254 0.357457 0.076981 0.200 Uiso 1 1 calc R U . . .
 C63 C -0.2435(4) 0.05354(17) 0.2511(8) 0.1624(18) Uani 1 1 d . . . . .
 H63A H -0.243767 0.036592 0.238868 0.244 Uiso 1 1 calc R U . . .
 H63B H -0.281885 0.058421 0.253974 0.244 Uiso 1 1 calc R U . . .
 H63C H -0.213015 0.057337 0.317918 0.244 Uiso 1 1 calc R U . . .

loop_
  _atom_site_aniso_label
  _atom_site_aniso_U_11
  _atom_site_aniso_U_22
  _atom_site_aniso_U_33
  _atom_site_aniso_U_23
  _atom_site_aniso_U_13
  _atom_site_aniso_U_12
 S3 0.0723(12) 0.0809(10) 0.1055(11) 0.0000(7) 0.0477(8) 0.0025(7)
 S5 0.0740(12) 0.0811(10) 0.1184(12) -0.0012(7) 0.0543(9) 0.0023(7)
 S1 0.0754(12) 0.0960(11) 0.1040(12) 0.0085(7) 0.0487(8) 0.0049(7)
 S2 0.0857(13) 0.0986(12) 0.1153(13) -0.0035(8) 0.0522(9) -0.0113(8)
 S4 0.1158(15) 0.0850(11) 0.1185(13) -0.0062(8) 0.0685(11) -0.0097(9)
 F006 0.073(2) 0.142(3) 0.131(3) 0.015(2) 0.059(2) 0.009(2)
 C9 0.075(4) 0.080(3) 0.096(4) -0.001(3) 0.045(3) 0.005(3)
 N1 0.072(3) 0.096(3) 0.097(3) 0.003(2) 0.046(2) 0.004(2)
 N4 0.074(3) 0.080(3) 0.105(3) 0.003(2) 0.048(2) 0.003(2)
 C10 0.083(4) 0.082(3) 0.099(4) 0.001(3) 0.052(3) 0.004(3)
 C17 0.071(4) 0.083(3) 0.103(4) -0.002(3) 0.046(3) -0.002(3)
 N3 0.080(4) 0.079(3) 0.117(4) 0.006(2) 0.057(3) 0.003(2)
 F013 0.082(3) 0.121(3) 0.185(4) 0.011(2) 0.072(3) 0.022(2)
 C45 0.073(4) 0.087(3) 0.097(4) -0.006(3) 0.044(3) 0.004(3)
 N2 0.075(3) 0.089(3) 0.096(3) 0.009(2) 0.047(2) 0.008(2)
 C4 0.082(4) 0.087(4) 0.091(3) -0.002(3) 0.045(3) -0.002(3)
 C2 0.068(4) 0.085(3) 0.086(3) -0.002(2) 0.041(3) 0.000(3)
 O018 0.080(3) 0.089(3) 0.167(4) 0.001(2) 0.063(3) -0.003(2)
 F019 0.083(3) 0.108(2) 0.147(3) -0.025(2) 0.040(2) 0.005(2)
 C13 0.074(4) 0.083(3) 0.100(4) -0.010(3) 0.045(3) 0.003(3)
 O021 0.145(5) 0.089(3) 0.146(4) -0.015(3) 0.088(3) -0.009(3)
 C53 0.074(4) 0.115(4) 0.084(3) 0.003(3) 0.043(3) -0.005(3)
 C46 0.074(4) 0.092(4) 0.087(3) 0.009(3) 0.045(3) 0.001(3)
 N8 0.091(4) 0.119(4) 0.112(4) 0.004(3) 0.051(3) -0.019(3)
 C52 0.076(4) 0.102(4) 0.094(4) -0.001(3) 0.047(3) -0.002(3)
 C14 0.069(4) 0.082(3) 0.100(4) -0.001(3) 0.050(3) 0.004(3)
 C44 0.082(4) 0.079(3) 0.105(4) 0.000(3) 0.049(3) 0.002(3)
 C5 0.079(4) 0.078(3) 0.099(4) -0.001(3) 0.050(3) 0.000(3)
 C1 0.076(4) 0.093(4) 0.083(3) -0.008(3) 0.043(3) -0.004(3)
 C47 0.075(4) 0.096(4) 0.091(4) 0.006(3) 0.043(3) -0.002(3)
 C6 0.072(4) 0.090(4) 0.094(4) 0.000(3) 0.045(3) -0.004(3)
 N7 0.113(5) 0.101(4) 0.128(4) 0.009(3) 0.069(4) 0.005(3)
 C3 0.075(4) 0.093(4) 0.092(4) 0.002(3) 0.044(3) 0.002(3)
 C54 0.081(5) 0.106(4) 0.137(5) 0.013(4) 0.062(4) 0.006(4)
 C49 0.099(5) 0.107(4) 0.083(4) 0.000(3) 0.045(3) -0.007(4)
 C18 0.074(4) 0.082(3) 0.113(4) -0.005(3) 0.047(3) 0.002(3)
 C7 0.078(4) 0.092(4) 0.098(4) 0.001(3) 0.044(3) -0.008(3)
 C51 0.074(4) 0.092(4) 0.102(4) 0.004(3) 0.041(3) 0.003(3)
 C19 0.076(4) 0.084(4) 0.129(5) -0.010(3) 0.064(4) -0.009(3)
 C55 0.069(5) 0.127(5) 0.129(5) 0.007(4) 0.049(4) 0.016(4)
 C56 0.070(4) 0.129(5) 0.103(4) 0.009(4) 0.048(3) 0.004(4)
 C50 0.075(4) 0.096(4) 0.123(5) -0.003(3) 0.054(4) 0.002(3)
 C11 0.101(5) 0.099(4) 0.099(4) -0.008(3) 0.052(4) 0.001(4)
 C38 0.175(9) 0.117(6) 0.110(5) -0.007(4) 0.079(5) 0.003(6)
 C8 0.091(5) 0.084(4) 0.116(4) -0.002(3) 0.060(4) -0.004(3)
 C16 0.120(6) 0.082(4) 0.120(5) -0.007(3) 0.069(4) -0.017(4)
 C15 0.101(5) 0.097(4) 0.114(4) -0.007(3) 0.056(4) -0.024(4)
 F048 0.249(7) 0.120(3) 0.174(4) 0.011(3) 0.101(4) 0.045(4)
 C12 0.090(5) 0.103(4) 0.111(4) -0.008(3) 0.055(4) -0.009(4)
 C20 0.107(6) 0.101(5) 0.144(6) -0.010(4) 0.056(5) -0.027(4)
 C051 0.099(5) 0.084(4) 0.144(5) 0.005(3) 0.071(4) -0.001(3)
 C21 0.075(4) 0.095(4) 0.143(5) 0.008(4) 0.059(4) 0.012(3)
 C25 0.085(5) 0.086(4) 0.147(5) -0.007(4) 0.069(4) 0.008(4)
 C32 0.173(9) 0.082(4) 0.112(5) -0.010(3) 0.083(5) -0.006(5)
 C33 0.134(7) 0.099(5) 0.125(5) -0.008(4) 0.082(5) -0.003(5)
 C31 0.128(6) 0.112(5) 0.116(5) -0.007(4) 0.072(4) -0.021(5)
 C48 0.099(5) 0.091(4) 0.100(4) 0.002(3) 0.058(4) -0.014(4)
 C34 0.155(8) 0.107(5) 0.111(5) -0.014(4) 0.081(5) -0.026(6)
 C30 0.123(4) 0.159(4) 0.224(5) 0.023(3) 0.082(3) -0.032(3)
 C24 0.103(6) 0.101(5) 0.170(6) -0.021(4) 0.088(5) -0.019(4)
 C23 0.099(6) 0.087(4) 0.179(7) -0.001(4) 0.076(5) 0.003(4)
 C063 0.121(6) 0.106(5) 0.181(7) -0.034(5) 0.092(6) -0.008(4)
 C064 0.097(5) 0.079(4) 0.236(9) 0.007(5) 0.087(6) 0.013(4)
 F065 0.273(7) 0.093(3) 0.167(4) 0.001(2) 0.110(4) 0.014(3)
 C43 0.226(11) 0.078(4) 0.116(5) -0.015(4) 0.095(6) -0.012(6)
 F067 0.149(5) 0.213(5) 0.164(4) 0.048(4) 0.018(3) -0.069(4)
 C35 0.143(8) 0.096(5) 0.143(6) -0.004(4) 0.072(6) -0.018(5)
 C41 0.220(13) 0.107(7) 0.130(6) 0.014(5) 0.091(7) 0.045(8)
 C22 0.129(5) 0.096(4) 0.190(6) 0.016(3) 0.073(4) 0.014(3)
 N5 0.142(8) 0.111(6) 0.258(10) -0.030(6) 0.081(7) -0.040(5)
 C26 0.113(7) 0.148(7) 0.202(9) 0.042(7) 0.044(7) -0.042(6)
 C37 0.181(10) 0.119(6) 0.167(8) -0.024(5) 0.081(7) -0.035(6)
 C42 0.254(16) 0.081(6) 0.138(7) -0.008(5) 0.100(9) 0.002(7)
 C36 0.151(11) 0.121(8) 0.177(9) -0.046(7) 0.084(8) -0.052(7)
 C29 0.123(4) 0.159(4) 0.224(5) 0.023(3) 0.082(3) -0.032(3)
 C39 0.161(8) 0.100(5) 0.116(5) -0.006(4) 0.083(5) 0.004(5)
 C082 0.177(6) 0.233(6) 0.350(8) 0.053(6) 0.075(6) 0.020(4)
 C083 0.222(6) 0.135(4) 0.226(6) -0.026(4) 0.155(5) 0.003(4)
 N6 0.237(10) 0.108(5) 0.207(8) -0.004(5) 0.070(7) -0.057(6)
 C40 0.174(9) 0.107(5) 0.132(6) -0.001(4) 0.078(6) 0.013(6)
 C086 0.222(6) 0.135(4) 0.226(6) -0.026(4) 0.155(5) 0.003(4)
 C28 0.123(4) 0.159(4) 0.224(5) 0.023(3) 0.082(3) -0.032(3)
 C27 0.123(4) 0.159(4) 0.224(5) 0.023(3) 0.082(3) -0.032(3)
 C093 0.222(6) 0.135(4) 0.226(6) -0.026(4) 0.155(5) 0.003(4)
 C097 0.177(6) 0.233(6) 0.350(8) 0.053(6) 0.075(6) 0.020(4)
 C098 0.222(6) 0.135(4) 0.226(6) -0.026(4) 0.155(5) 0.003(4)
 C106 0.222(6) 0.135(4) 0.226(6) -0.026(4) 0.155(5) 0.003(4)
 C113 0.177(6) 0.233(6) 0.350(8) 0.053(6) 0.075(6) 0.020(4)
 C57 0.177(6) 0.233(6) 0.350(8) 0.053(6) 0.075(6) 0.020(4)
 C58 0.222(6) 0.135(4) 0.226(6) -0.026(4) 0.155(5) 0.003(4)
 C59 0.177(6) 0.233(6) 0.350(8) 0.053(6) 0.075(6) 0.020(4)
 C60 0.177(6) 0.233(6) 0.350(8) 0.053(6) 0.075(6) 0.020(4)
 C61 0.177(6) 0.233(6) 0.350(8) 0.053(6) 0.075(6) 0.020(4)
 C0 0.222(6) 0.135(4) 0.226(6) -0.026(4) 0.155(5) 0.003(4)
 C1A 0.222(6) 0.135(4) 0.226(6) -0.026(4) 0.155(5) 0.003(4)
 C62 0.222(6) 0.135(4) 0.226(6) -0.026(4) 0.155(5) 0.003(4)
 C1B 0.222(6) 0.135(4) 0.226(6) -0.026(4) 0.155(5) 0.003(4)
 C1C 0.222(6) 0.135(4) 0.226(6) -0.026(4) 0.155(5) 0.003(4)
 C58A 0.222(6) 0.135(4) 0.226(6) -0.026(4) 0.155(5) 0.003(4)
 C64 0.129(5) 0.096(4) 0.190(6) 0.016(3) 0.073(4) 0.014(3)
 C63 0.123(4) 0.159(4) 0.224(5) 0.023(3) 0.082(3) -0.032(3)

_geom_special_details
;
 All esds (except the esd in the dihedral angle between two l.s. planes)
 are estimated using the full covariance matrix.  The cell esds are taken
 into account individually in the estimation of esds in distances, angles
 and torsion angles; correlations between esds in cell parameters are only
 used when they are defined by crystal symmetry.  An approximate (isotropic)
 treatment of cell esds is used for estimating esds involving l.s. planes.
;
loop_
  _geom_bond_atom_site_label_1
  _geom_bond_atom_site_label_2
  _geom_bond_distance
  _geom_bond_site_symmetry_2
  _geom_bond_publ_flag
 S3 C9 1.745(5) . ?
 S3 C13 1.756(6) . ?
 S5 C14 1.702(6) . ?
 S5 C18 1.753(6) . ?
 S1 N1 1.625(5) . ?
 S1 N2 1.613(5) . ?
 S2 C7 1.721(6) . ?
 S2 C12 1.753(7) . ?
 S4 C11 1.727(7) . ?
 S4 C16 1.758(7) . ?
 F006 C56 1.340(7) . ?
 C9 C10 1.390(8) . ?
 C9 C6 1.412(8) . ?
 N1 C1 1.327(7) . ?
 N4 C10 1.392(7) . ?
 N4 C5 1.409(7) . ?
 N4 C064 1.434(8) . ?
 C10 C14 1.385(8) . ?
 C17 C13 1.389(8) . ?
 C17 C18 1.417(8) . ?
 C17 C19 1.478(8) . ?
 N3 C4 1.376(7) . ?
 N3 C8 1.372(7) . ?
 N3 C051 1.466(7) . ?
 F013 C55 1.343(8) . ?
 C45 C46 1.440(8) . ?
 C45 C44 1.359(8) . ?
 C45 C50 1.504(8) . ?
 N2 C2 1.343(7) . ?
 C4 C5 1.453(8) . ?
 C4 C3 1.433(8) . ?
 C2 C1 1.411(8) . ?
 C2 C6 1.399(8) . ?
 O018 C50 1.228(7) . ?
 F019 C25 1.341(7) . ?
 C13 C14 1.419(8) . ?
 O021 C33 1.184(9) . ?
 C53 H53 0.9500 . ?
 C53 C52 1.396(8) . ?
 C53 C56 1.383(9) . ?
 C46 C52 1.499(8) . ?
 C46 C47 1.354(8) . ?
 N8 C49 1.133(8) . ?
 C52 C51 1.395(8) . ?
 C44 H44 0.9500 . ?
 C44 C18 1.416(8) . ?
 C5 C6 1.434(8) . ?
 C1 C3 1.439(8) . ?
 C47 C49 1.466(9) . ?
 C47 C48 1.452(10) . ?
 N7 C48 1.131(8) . ?
 C3 C7 1.406(8) . ?
 C54 H54 0.9500 . ?
 C54 C51 1.401(8) . ?
 C54 C55 1.370(9) . ?
 C7 C8 1.376(8) . ?
 C51 C50 1.439(9) . ?
 C19 C21 1.383(8) . ?
 C19 C25 1.403(9) . ?
 C55 C56 1.362(10) . ?
 C11 C8 1.412(8) . ?
 C11 C12 1.379(9) . ?
 C38 C34 1.472(12) . ?
 C38 C43 1.434(11) . ?
 C38 C39 1.394(11) . ?
 C16 C15 1.409(10) . ?
 C16 C31 1.417(9) . ?
 C15 C12 1.418(9) . ?
 C15 C20 1.492(10) . ?
 F048 C41 1.348(12) . ?
 C20 C30 1.401(12) . ?
 C20 C26 1.362(12) . ?
 C051 H05A 0.9900 . ?
 C051 H05B 0.9900 . ?
 C051 C063 1.550(8) . ?
 C21 H21 0.9500 . ?
 C21 C22 1.383(10) . ?
 C25 C24 1.377(9) . ?
 C32 C33 1.435(11) . ?
 C32 C31 1.383(10) . ?
 C32 C34 1.501(10) . ?
 C33 C39 1.500(10) . ?
 C31 H31 0.9500 . ?
 C34 C35 1.354(11) . ?
 C30 H30 0.9500 . ?
 C30 C29 1.406(13) . ?
 C24 H24 0.9500 . ?
 C24 C23 1.369(10) . ?
 C23 H23 0.9500 . ?
 C23 C22 1.379(11) . ?
 C063 H063 1.0000 . ?
 C063 H06A 1.0000 . ?
 C063 C083 1.62(2) . ?
 C063 C093 1.44(2) . ?
 C063 C0 1.46(2) . ?
 C063 C1A 1.61(3) . ?
 C064 H06B 0.9900 . ?
 C064 H06C 0.9900 . ?
 C064 C097 1.891(19) . ?
 F065 C42 1.343(10) . ?
 C43 H43 0.9500 . ?
 C43 C42 1.389(15) . ?
 F067 C26 1.328(10) . ?
 C35 C37 1.414(12) . ?
 C35 C36 1.405(14) . ?
 C41 C42 1.323(15) . ?
 C41 C40 1.436(12) . ?
 C22 C64 1.541(11) . ?
 N5 C36 1.171(13) . ?
 C26 C27 1.401(12) . ?
 C37 N6 1.171(10) . ?
 C29 C28 1.324(13) . ?
 C29 C63 1.524(13) . ?
 C39 C40 1.391(12) . ?
 C082 H08A 0.9900 . ?
 C082 H08B 0.9900 . ?
 C082 C097 1.55(2) . ?
 C082 C57 1.44(2) . ?
 C083 H08C 0.9900 . ?
 C083 H08D 0.9900 . ?
 C083 C58 1.511(14) . ?
 C40 H40 0.9500 . ?
 C086 H08E 0.9800 . ?
 C086 H08F 0.9800 . ?
 C086 H08G 0.9800 . ?
 C086 C098 1.526(15) . ?
 C28 H28 0.9500 . ?
 C28 C27 1.332(13) . ?
 C27 H27 0.9500 . ?
 C093 H09A 0.9900 . ?
 C093 H09B 0.9900 . ?
 C093 C106 1.46(2) . ?
 C097 H097 1.0000 . ?
 C097 C113 1.594(14) . ?
 C098 H09C 0.9900 . ?
 C098 H09D 0.9900 . ?
 C098 C106 1.508(6) . ?
 C106 H10A 0.9900 . ?
 C106 H10B 0.9900 . ?
 C113 H11A 0.9900 . ?
 C113 H11B 0.9900 . ?
 C113 C59 1.611(11) . ?
 C57 H57A 0.9900 . ?
 C57 H57B 0.9900 . ?
 C57 C60 1.664(14) . ?
 C58 H58A 0.9800 . ?
 C58 H58B 0.9800 . ?
 C58 H58C 0.9800 . ?
 C59 H59A 0.9800 . ?
 C59 H59B 0.9800 . ?
 C59 H59C 0.9800 . ?
 C60 H60A 0.9900 . ?
 C60 H60B 0.9900 . ?
 C60 C61 1.360(17) . ?
 C61 H61A 0.9800 . ?
 C61 H61B 0.9800 . ?
 C61 H61C 0.9800 . ?
 C0 H0A 0.9900 . ?
 C0 H0B 0.9900 . ?
 C0 C62 1.46(2) . ?
 C1A H1AA 0.9900 . ?
 C1A H1AB 0.9900 . ?
 C1A C58A 1.542(15) . ?
 C62 H62A 0.9900 . ?
 C62 H62B 0.9900 . ?
 C62 C1B 1.516(6) . ?
 C1B H1BA 0.9900 . ?
 C1B H1BB 0.9900 . ?
 C1B C1C 1.519(14) . ?
 C1C H1CA 0.9800 . ?
 C1C H1CB 0.9800 . ?
 C1C H1CC 0.9800 . ?
 C58A H58D 0.9800 . ?
 C58A H58E 0.9800 . ?
 C58A H58F 0.9800 . ?
 C64 H64A 0.9800 . ?
 C64 H64B 0.9800 . ?
 C64 H64C 0.9800 . ?
 C63 H63A 0.9800 . ?
 C63 H63B 0.9800 . ?
 C63 H63C 0.9800 . ?

loop_
  _geom_angle_atom_site_label_1
  _geom_angle_atom_site_label_2
  _geom_angle_atom_site_label_3
  _geom_angle
  _geom_angle_site_symmetry_1
  _geom_angle_site_symmetry_3
  _geom_angle_publ_flag
 C9 S3 C13 89.6(3) . . ?
 C14 S5 C18 91.0(3) . . ?
 N2 S1 N1 100.7(2) . . ?
 C7 S2 C12 88.6(3) . . ?
 C11 S4 C16 91.5(3) . . ?
 C10 C9 S3 112.4(4) . . ?
 C10 C9 C6 108.8(5) . . ?
 C6 C9 S3 138.7(5) . . ?
 C1 N1 S1 104.8(4) . . ?
 C10 N4 C5 107.3(4) . . ?
 C10 N4 C064 117.8(5) . . ?
 C5 N4 C064 132.7(5) . . ?
 C9 C10 N4 109.3(5) . . ?
 C14 C10 C9 114.1(5) . . ?
 C14 C10 N4 136.5(5) . . ?
 C13 C17 C18 111.4(5) . . ?
 C13 C17 C19 123.1(5) . . ?
 C18 C17 C19 125.4(5) . . ?
 C4 N3 C051 132.9(5) . . ?
 C8 N3 C4 107.7(5) . . ?
 C8 N3 C051 119.3(5) . . ?
 C46 C45 C50 106.9(5) . . ?
 C44 C45 C46 126.9(5) . . ?
 C44 C45 C50 126.1(6) . . ?
 C2 N2 S1 106.5(4) . . ?
 N3 C4 C5 134.5(6) . . ?
 N3 C4 C3 107.9(5) . . ?
 C3 C4 C5 117.6(5) . . ?
 N2 C2 C1 112.2(5) . . ?
 N2 C2 C6 127.8(5) . . ?
 C6 C2 C1 120.0(5) . . ?
 C17 C13 S3 134.5(4) . . ?
 C17 C13 C14 113.1(5) . . ?
 C14 C13 S3 112.5(4) . . ?
 C52 C53 H53 121.4 . . ?
 C56 C53 H53 121.4 . . ?
 C56 C53 C52 117.3(6) . . ?
 C45 C46 C52 107.7(5) . . ?
 C47 C46 C45 128.1(6) . . ?
 C47 C46 C52 124.2(5) . . ?
 C53 C52 C46 132.4(6) . . ?
 C51 C52 C53 119.7(6) . . ?
 C51 C52 C46 107.7(5) . . ?
 C10 C14 S5 136.3(4) . . ?
 C10 C14 C13 111.2(5) . . ?
 C13 C14 S5 112.4(4) . . ?
 C45 C44 H44 112.3 . . ?
 C45 C44 C18 135.3(6) . . ?
 C18 C44 H44 112.3 . . ?
 N4 C5 C4 132.2(5) . . ?
 N4 C5 C6 108.5(5) . . ?
 C6 C5 C4 119.2(5) . . ?
 N1 C1 C2 115.7(5) . . ?
 N1 C1 C3 124.8(5) . . ?
 C2 C1 C3 119.4(5) . . ?
 C46 C47 C49 124.1(6) . . ?
 C46 C47 C48 124.3(6) . . ?
 C48 C47 C49 111.6(5) . . ?
 C9 C6 C5 105.9(5) . . ?
 C2 C6 C9 132.1(5) . . ?
 C2 C6 C5 122.0(5) . . ?
 C4 C3 C1 121.7(5) . . ?
 C7 C3 C4 106.8(5) . . ?
 C7 C3 C1 131.5(6) . . ?
 C51 C54 H54 121.3 . . ?
 C55 C54 H54 121.3 . . ?
 C55 C54 C51 117.5(6) . . ?
 N8 C49 C47 177.9(7) . . ?
 C17 C18 S5 111.8(4) . . ?
 C44 C18 S5 126.1(5) . . ?
 C44 C18 C17 122.0(5) . . ?
 C3 C7 S2 138.8(5) . . ?
 C8 C7 S2 114.4(5) . . ?
 C8 C7 C3 106.8(5) . . ?
 C52 C51 C54 121.6(6) . . ?
 C52 C51 C50 110.8(5) . . ?
 C54 C51 C50 127.6(6) . . ?
 C21 C19 C17 121.1(6) . . ?
 C21 C19 C25 117.6(6) . . ?
 C25 C19 C17 121.3(6) . . ?
 F013 C55 C54 120.0(7) . . ?
 F013 C55 C56 118.9(6) . . ?
 C56 C55 C54 121.1(7) . . ?
 F006 C56 C53 118.9(6) . . ?
 F006 C56 C55 118.2(6) . . ?
 C55 C56 C53 122.9(6) . . ?
 O018 C50 C45 125.9(6) . . ?
 O018 C50 C51 127.3(6) . . ?
 C51 C50 C45 106.8(5) . . ?
 C8 C11 S4 137.1(6) . . ?
 C12 C11 S4 111.9(5) . . ?
 C12 C11 C8 111.0(6) . . ?
 C43 C38 C34 130.3(10) . . ?
 C39 C38 C34 109.7(8) . . ?
 C39 C38 C43 120.0(10) . . ?
 N3 C8 C7 110.8(5) . . ?
 N3 C8 C11 137.0(6) . . ?
 C7 C8 C11 112.2(6) . . ?
 C15 C16 S4 111.2(4) . . ?
 C15 C16 C31 122.1(7) . . ?
 C31 C16 S4 126.7(6) . . ?
 C16 C15 C12 111.4(6) . . ?
 C16 C15 C20 126.8(6) . . ?
 C12 C15 C20 121.8(7) . . ?
 C11 C12 S2 113.9(5) . . ?
 C11 C12 C15 114.1(6) . . ?
 C15 C12 S2 131.9(6) . . ?
 C30 C20 C15 122.2(8) . . ?
 C26 C20 C15 120.8(7) . . ?
 C26 C20 C30 116.9(9) . . ?
 N3 C051 H05A 108.6 . . ?
 N3 C051 H05B 108.6 . . ?
 N3 C051 C063 114.5(5) . . ?
 H05A C051 H05B 107.6 . . ?
 C063 C051 H05A 108.6 . . ?
 C063 C051 H05B 108.6 . . ?
 C19 C21 H21 119.1 . . ?
 C19 C21 C22 121.8(7) . . ?
 C22 C21 H21 119.1 . . ?
 F019 C25 C19 118.8(5) . . ?
 F019 C25 C24 119.9(7) . . ?
 C24 C25 C19 121.2(7) . . ?
 C33 C32 C34 109.2(8) . . ?
 C31 C32 C33 128.8(7) . . ?
 C31 C32 C34 121.9(9) . . ?
 O021 C33 C32 127.5(7) . . ?
 O021 C33 C39 126.5(9) . . ?
 C32 C33 C39 106.0(8) . . ?
 C16 C31 H31 113.9 . . ?
 C32 C31 C16 132.3(8) . . ?
 C32 C31 H31 113.9 . . ?
 N7 C48 C47 176.7(7) . . ?
 C38 C34 C32 105.3(8) . . ?
 C35 C34 C38 124.6(8) . . ?
 C35 C34 C32 129.9(9) . . ?
 C20 C30 H30 119.1 . . ?
 C20 C30 C29 121.9(10) . . ?
 C29 C30 H30 119.1 . . ?
 C25 C24 H24 120.3 . . ?
 C23 C24 C25 119.3(8) . . ?
 C23 C24 H24 120.3 . . ?
 C24 C23 H23 119.3 . . ?
 C24 C23 C22 121.4(7) . . ?
 C22 C23 H23 119.3 . . ?
 C051 C063 H063 108.2 . . ?
 C051 C063 H06A 111.1 . . ?
 C051 C063 C083 101.3(8) . . ?
 C051 C063 C1A 109.2(11) . . ?
 C083 C063 H063 108.2 . . ?
 C093 C063 C051 107.9(9) . . ?
 C093 C063 H063 108.2 . . ?
 C093 C063 C083 122.2(12) . . ?
 C0 C063 C051 118.0(13) . . ?
 C0 C063 H06A 111.1 . . ?
 C0 C063 C1A 95.4(19) . . ?
 C1A C063 H06A 111.1 . . ?
 N4 C064 H06B 110.6 . . ?
 N4 C064 H06C 110.6 . . ?
 N4 C064 C097 105.6(7) . . ?
 H06B C064 H06C 108.7 . . ?
 C097 C064 H06B 110.6 . . ?
 C097 C064 H06C 110.6 . . ?
 C38 C43 H43 122.5 . . ?
 C42 C43 C38 115.0(10) . . ?
 C42 C43 H43 122.5 . . ?
 C34 C35 C37 121.6(9) . . ?
 C34 C35 C36 124.2(8) . . ?
 C36 C35 C37 114.2(9) . . ?
 F048 C41 C40 115.9(12) . . ?
 C42 C41 F048 121.3(10) . . ?
 C42 C41 C40 122.7(11) . . ?
 C21 C22 C64 120.5(8) . . ?
 C23 C22 C21 118.7(8) . . ?
 C23 C22 C64 120.7(7) . . ?
 C20 C26 C27 120.5(9) . . ?
 F067 C26 C20 120.3(9) . . ?
 F067 C26 C27 119.1(10) . . ?
 N6 C37 C35 175.4(13) . . ?
 F065 C42 C43 117.1(12) . . ?
 C41 C42 F065 118.3(13) . . ?
 C41 C42 C43 124.6(9) . . ?
 N5 C36 C35 176.9(11) . . ?
 C30 C29 C63 117.8(10) . . ?
 C28 C29 C30 117.0(10) . . ?
 C28 C29 C63 125.1(10) . . ?
 C38 C39 C33 109.6(9) . . ?
 C40 C39 C38 123.9(8) . . ?
 C40 C39 C33 126.5(9) . . ?
 H08A C082 H08B 108.9 . . ?
 C097 C082 H08A 110.8 . . ?
 C097 C082 H08B 110.8 . . ?
 C57 C082 H08A 110.8 . . ?
 C57 C082 H08B 110.8 . . ?
 C57 C082 C097 104.6(14) . . ?
 C063 C083 H08C 109.8 . . ?
 C063 C083 H08D 109.8 . . ?
 H08C C083 H08D 108.3 . . ?
 C58 C083 C063 109.2(14) . . ?
 C58 C083 H08C 109.8 . . ?
 C58 C083 H08D 109.8 . . ?
 C41 C40 H40 123.1 . . ?
 C39 C40 C41 113.8(10) . . ?
 C39 C40 H40 123.1 . . ?
 H08E C086 H08F 109.5 . . ?
 H08E C086 H08G 109.5 . . ?
 H08F C086 H08G 109.5 . . ?
 C098 C086 H08E 109.5 . . ?
 C098 C086 H08F 109.5 . . ?
 C098 C086 H08G 109.5 . . ?
 C29 C28 H28 118.1 . . ?
 C29 C28 C27 123.8(11) . . ?
 C27 C28 H28 118.1 . . ?
 C26 C27 H27 120.3 . . ?
 C28 C27 C26 119.4(11) . . ?
 C28 C27 H27 120.3 . . ?
 C063 C093 H09A 108.0 . . ?
 C063 C093 H09B 108.0 . . ?
 C063 C093 C106 117.2(16) . . ?
 H09A C093 H09B 107.3 . . ?
 C106 C093 H09A 108.0 . . ?
 C106 C093 H09B 108.0 . . ?
 C064 C097 H097 105.7 . . ?
 C082 C097 C064 110.8(12) . . ?
 C082 C097 H097 105.7 . . ?
 C082 C097 C113 126.7(14) . . ?
 C113 C097 C064 100.5(12) . . ?
 C113 C097 H097 105.7 . . ?
 C086 C098 H09C 108.6 . . ?
 C086 C098 H09D 108.6 . . ?
 H09C C098 H09D 107.5 . . ?
 C106 C098 C086 114.8(12) . . ?
 C106 C098 H09C 108.6 . . ?
 C106 C098 H09D 108.6 . . ?
 C093 C106 C098 115.5(12) . . ?
 C093 C106 H10A 108.4 . . ?
 C093 C106 H10B 108.4 . . ?
 C098 C106 H10A 108.4 . . ?
 C098 C106 H10B 108.4 . . ?
 H10A C106 H10B 107.5 . . ?
 C097 C113 H11A 111.5 . . ?
 C097 C113 H11B 111.5 . . ?
 C097 C113 C59 101.3(12) . . ?
 H11A C113 H11B 109.3 . . ?
 C59 C113 H11A 111.5 . . ?
 C59 C113 H11B 111.5 . . ?
 C082 C57 H57A 111.0 . . ?
 C082 C57 H57B 111.0 . . ?
 C082 C57 C60 104.0(14) . . ?
 H57A C57 H57B 109.0 . . ?
 C60 C57 H57A 111.0 . . ?
 C60 C57 H57B 111.0 . . ?
 C083 C58 H58A 109.5 . . ?
 C083 C58 H58B 109.5 . . ?
 C083 C58 H58C 109.5 . . ?
 H58A C58 H58B 109.5 . . ?
 H58A C58 H58C 109.5 . . ?
 H58B C58 H58C 109.5 . . ?
 C113 C59 H59A 109.5 . . ?
 C113 C59 H59B 109.5 . . ?
 C113 C59 H59C 109.5 . . ?
 H59A C59 H59B 109.5 . . ?
 H59A C59 H59C 109.5 . . ?
 H59B C59 H59C 109.5 . . ?
 C57 C60 H60A 108.9 . . ?
 C57 C60 H60B 108.9 . . ?
 H60A C60 H60B 107.7 . . ?
 C61 C60 C57 113.4(13) . . ?
 C61 C60 H60A 108.9 . . ?
 C61 C60 H60B 108.9 . . ?
 C60 C61 H61A 109.5 . . ?
 C60 C61 H61B 109.5 . . ?
 C60 C61 H61C 109.5 . . ?
 H61A C61 H61B 109.5 . . ?
 H61A C61 H61C 109.5 . . ?
 H61B C61 H61C 109.5 . . ?
 C063 C0 H0A 105.5 . . ?
 C063 C0 H0B 105.5 . . ?
 H0A C0 H0B 106.1 . . ?
 C62 C0 C063 127(2) . . ?
 C62 C0 H0A 105.5 . . ?
 C62 C0 H0B 105.5 . . ?
 C063 C1A H1AA 109.1 . . ?
 C063 C1A H1AB 109.1 . . ?
 H1AA C1A H1AB 107.9 . . ?
 C58A C1A C063 112.4(18) . . ?
 C58A C1A H1AA 109.1 . . ?
 C58A C1A H1AB 109.1 . . ?
 C0 C62 H62A 108.7 . . ?
 C0 C62 H62B 108.7 . . ?
 C0 C62 C1B 114.1(18) . . ?
 H62A C62 H62B 107.6 . . ?
 C1B C62 H62A 108.7 . . ?
 C1B C62 H62B 108.7 . . ?
 C62 C1B H1BA 107.8 . . ?
 C62 C1B H1BB 107.8 . . ?
 C62 C1B C1C 117.9(18) . . ?
 H1BA C1B H1BB 107.2 . . ?
 C1C C1B H1BA 107.8 . . ?
 C1C C1B H1BB 107.8 . . ?
 C1B C1C H1CA 109.5 . . ?
 C1B C1C H1CB 109.5 . . ?
 C1B C1C H1CC 109.5 . . ?
 H1CA C1C H1CB 109.5 . . ?
 H1CA C1C H1CC 109.5 . . ?
 H1CB C1C H1CC 109.5 . . ?
 C1A C58A H58D 109.5 . . ?
 C1A C58A H58E 109.5 . . ?
 C1A C58A H58F 109.5 . . ?
 H58D C58A H58E 109.5 . . ?
 H58D C58A H58F 109.5 . . ?
 H58E C58A H58F 109.5 . . ?
 C22 C64 H64A 109.5 . . ?
 C22 C64 H64B 109.5 . . ?
 C22 C64 H64C 109.5 . . ?
 H64A C64 H64B 109.5 . . ?
 H64A C64 H64C 109.5 . . ?
 H64B C64 H64C 109.5 . . ?
 C29 C63 H63A 109.5 . . ?
 C29 C63 H63B 109.5 . . ?
 C29 C63 H63C 109.5 . . ?
 H63A C63 H63B 109.5 . . ?
 H63A C63 H63C 109.5 . . ?
 H63B C63 H63C 109.5 . . ?

loop_
  _geom_torsion_atom_site_label_1
  _geom_torsion_atom_site_label_2
  _geom_torsion_atom_site_label_3
  _geom_torsion_atom_site_label_4
  _geom_torsion
  _geom_torsion_site_symmetry_1
  _geom_torsion_site_symmetry_2
  _geom_torsion_site_symmetry_3
  _geom_torsion_site_symmetry_4
  _geom_torsion_publ_flag
 S3 C9 C10 N4 178.8(4) . . . . ?
 S3 C9 C10 C14 -3.1(7) . . . . ?
 S3 C9 C6 C2 0.4(11) . . . . ?
 S3 C9 C6 C5 179.7(5) . . . . ?
 S3 C13 C14 S5 176.4(3) . . . . ?
 S3 C13 C14 C10 -2.4(6) . . . . ?
 S1 N1 C1 C2 -0.7(6) . . . . ?
 S1 N1 C1 C3 -178.7(4) . . . . ?
 S1 N2 C2 C1 0.1(5) . . . . ?
 S1 N2 C2 C6 178.0(5) . . . . ?
 S2 C7 C8 N3 179.4(4) . . . . ?
 S2 C7 C8 C11 -0.8(7) . . . . ?
 S4 C11 C8 N3 4.0(13) . . . . ?
 S4 C11 C8 C7 -175.8(5) . . . . ?
 S4 C11 C12 S2 176.6(3) . . . . ?
 S4 C11 C12 C15 0.6(7) . . . . ?
 S4 C16 C15 C12 2.1(7) . . . . ?
 S4 C16 C15 C20 -176.0(6) . . . . ?
 S4 C16 C31 C32 5.1(11) . . . . ?
 C9 S3 C13 C17 -178.9(6) . . . . ?
 C9 S3 C13 C14 0.6(4) . . . . ?
 C9 C10 C14 S5 -174.9(5) . . . . ?
 C9 C10 C14 C13 3.5(7) . . . . ?
 N1 S1 N2 C2 -0.4(4) . . . . ?
 N1 C1 C3 C4 177.5(5) . . . . ?
 N1 C1 C3 C7 -0.3(10) . . . . ?
 N4 C10 C14 S5 2.5(12) . . . . ?
 N4 C10 C14 C13 -179.1(6) . . . . ?
 N4 C5 C6 C9 -1.3(6) . . . . ?
 N4 C5 C6 C2 178.1(5) . . . . ?
 N4 C064 C097 C082 -62.7(13) . . . . ?
 N4 C064 C097 C113 161.3(9) . . . . ?
 C10 C9 C6 C2 -176.4(6) . . . . ?
 C10 C9 C6 C5 2.8(6) . . . . ?
 C10 N4 C5 C4 176.0(6) . . . . ?
 C10 N4 C5 C6 -0.8(6) . . . . ?
 C10 N4 C064 C097 92.2(7) . . . . ?
 C17 C13 C14 S5 -4.0(6) . . . . ?
 C17 C13 C14 C10 177.2(5) . . . . ?
 C17 C19 C21 C22 177.1(7) . . . . ?
 C17 C19 C25 F019 -0.1(9) . . . . ?
 C17 C19 C25 C24 -177.3(6) . . . . ?
 N3 C4 C5 N4 2.3(11) . . . . ?
 N3 C4 C5 C6 178.8(6) . . . . ?
 N3 C4 C3 C1 -179.1(5) . . . . ?
 N3 C4 C3 C7 -0.8(6) . . . . ?
 N3 C051 C063 C083 174.4(10) . . . . ?
 N3 C051 C063 C093 -56.1(11) . . . . ?
 N3 C051 C063 C0 179(2) . . . . ?
 N3 C051 C063 C1A -73.7(14) . . . . ?
 F013 C55 C56 F006 0.0(10) . . . . ?
 F013 C55 C56 C53 179.2(6) . . . . ?
 C45 C46 C52 C53 179.0(6) . . . . ?
 C45 C46 C52 C51 2.5(6) . . . . ?
 C45 C46 C47 C49 172.7(5) . . . . ?
 C45 C46 C47 C48 -8.5(10) . . . . ?
 C45 C44 C18 S5 -2.9(11) . . . . ?
 C45 C44 C18 C17 179.7(6) . . . . ?
 N2 S1 N1 C1 0.7(4) . . . . ?
 N2 C2 C1 N1 0.5(7) . . . . ?
 N2 C2 C1 C3 178.6(5) . . . . ?
 N2 C2 C6 C9 0.7(10) . . . . ?
 N2 C2 C6 C5 -178.5(5) . . . . ?
 C4 N3 C8 C7 0.9(7) . . . . ?
 C4 N3 C8 C11 -178.9(7) . . . . ?
 C4 N3 C051 C063 -74.4(9) . . . . ?
 C4 C5 C6 C9 -178.5(5) . . . . ?
 C4 C5 C6 C2 0.8(8) . . . . ?
 C4 C3 C7 S2 -179.8(5) . . . . ?
 C4 C3 C7 C8 1.3(6) . . . . ?
 C2 C1 C3 C4 -0.4(8) . . . . ?
 C2 C1 C3 C7 -178.3(6) . . . . ?
 F019 C25 C24 C23 -177.7(6) . . . . ?
 C13 S3 C9 C10 1.3(5) . . . . ?
 C13 S3 C9 C6 -175.4(7) . . . . ?
 C13 C17 C18 S5 -4.8(7) . . . . ?
 C13 C17 C18 C44 172.9(5) . . . . ?
 C13 C17 C19 C21 -54.0(8) . . . . ?
 C13 C17 C19 C25 123.4(7) . . . . ?
 O021 C33 C39 C38 -178.7(7) . . . . ?
 O021 C33 C39 C40 -0.7(12) . . . . ?
 C53 C52 C51 C54 1.0(9) . . . . ?
 C53 C52 C51 C50 -179.4(5) . . . . ?
 C46 C45 C44 C18 -177.6(6) . . . . ?
 C46 C45 C50 O018 177.0(6) . . . . ?
 C46 C45 C50 C51 0.2(6) . . . . ?
 C46 C52 C51 C54 178.0(5) . . . . ?
 C46 C52 C51 C50 -2.4(7) . . . . ?
 C52 C53 C56 F006 179.1(5) . . . . ?
 C52 C53 C56 C55 -0.1(9) . . . . ?
 C52 C46 C47 C49 -7.6(9) . . . . ?
 C52 C46 C47 C48 171.2(5) . . . . ?
 C52 C51 C50 C45 1.4(7) . . . . ?
 C52 C51 C50 O018 -175.3(7) . . . . ?
 C14 S5 C18 C17 2.1(5) . . . . ?
 C14 S5 C18 C44 -175.4(6) . . . . ?
 C44 C45 C46 C52 175.0(5) . . . . ?
 C44 C45 C46 C47 -5.2(10) . . . . ?
 C44 C45 C50 O018 0.4(11) . . . . ?
 C44 C45 C50 C51 -176.4(6) . . . . ?
 C5 N4 C10 C9 2.6(6) . . . . ?
 C5 N4 C10 C14 -174.9(7) . . . . ?
 C5 N4 C064 C097 -68.8(9) . . . . ?
 C5 C4 C3 C1 0.6(8) . . . . ?
 C5 C4 C3 C7 178.9(5) . . . . ?
 C1 C2 C6 C9 178.5(6) . . . . ?
 C1 C2 C6 C5 -0.7(8) . . . . ?
 C1 C3 C7 S2 -1.7(11) . . . . ?
 C1 C3 C7 C8 179.4(6) . . . . ?
 C47 C46 C52 C53 -0.8(10) . . . . ?
 C47 C46 C52 C51 -177.3(5) . . . . ?
 C6 C9 C10 N4 -3.4(7) . . . . ?
 C6 C9 C10 C14 174.7(5) . . . . ?
 C6 C2 C1 N1 -177.7(5) . . . . ?
 C6 C2 C1 C3 0.5(8) . . . . ?
 C3 C4 C5 N4 -177.2(5) . . . . ?
 C3 C4 C5 C6 -0.7(8) . . . . ?
 C3 C7 C8 N3 -1.4(7) . . . . ?
 C3 C7 C8 C11 178.4(5) . . . . ?
 C54 C51 C50 C45 -179.0(6) . . . . ?
 C54 C51 C50 O018 4.3(11) . . . . ?
 C54 C55 C56 F006 -179.1(6) . . . . ?
 C54 C55 C56 C53 0.1(11) . . . . ?
 C18 S5 C14 C10 179.3(7) . . . . ?
 C18 S5 C14 C13 1.0(5) . . . . ?
 C18 C17 C13 S3 -174.9(5) . . . . ?
 C18 C17 C13 C14 5.6(7) . . . . ?
 C18 C17 C19 C21 129.0(7) . . . . ?
 C18 C17 C19 C25 -53.6(9) . . . . ?
 C7 S2 C12 C11 0.7(5) . . . . ?
 C7 S2 C12 C15 175.7(7) . . . . ?
 C51 C54 C55 F013 -178.6(6) . . . . ?
 C51 C54 C55 C56 0.5(10) . . . . ?
 C19 C17 C13 S3 7.8(10) . . . . ?
 C19 C17 C13 C14 -171.8(5) . . . . ?
 C19 C17 C18 S5 172.5(5) . . . . ?
 C19 C17 C18 C44 -9.8(10) . . . . ?
 C19 C21 C22 C23 0.9(12) . . . . ?
 C19 C21 C22 C64 -175.3(7) . . . . ?
 C19 C25 C24 C23 -0.6(10) . . . . ?
 C55 C54 C51 C52 -1.0(10) . . . . ?
 C55 C54 C51 C50 179.5(6) . . . . ?
 C56 C53 C52 C46 -176.6(6) . . . . ?
 C56 C53 C52 C51 -0.4(8) . . . . ?
 C50 C45 C46 C52 -1.6(6) . . . . ?
 C50 C45 C46 C47 178.2(6) . . . . ?
 C50 C45 C44 C18 -1.6(11) . . . . ?
 C11 S4 C16 C15 -1.5(5) . . . . ?
 C11 S4 C16 C31 175.8(6) . . . . ?
 C38 C34 C35 C37 7.0(12) . . . . ?
 C38 C34 C35 C36 -174.9(8) . . . . ?
 C38 C43 C42 F065 -179.7(6) . . . . ?
 C38 C43 C42 C41 0.5(13) . . . . ?
 C38 C39 C40 C41 0.5(11) . . . . ?
 C8 N3 C4 C5 -179.6(6) . . . . ?
 C8 N3 C4 C3 -0.1(6) . . . . ?
 C8 N3 C051 C063 101.5(6) . . . . ?
 C8 C11 C12 S2 -1.3(7) . . . . ?
 C8 C11 C12 C15 -177.2(5) . . . . ?
 C16 S4 C11 C8 177.5(7) . . . . ?
 C16 S4 C11 C12 0.5(5) . . . . ?
 C16 C15 C12 S2 -176.8(5) . . . . ?
 C16 C15 C12 C11 -1.8(8) . . . . ?
 C16 C15 C20 C30 58.1(11) . . . . ?
 C16 C15 C20 C26 -121.7(9) . . . . ?
 C15 C16 C31 C32 -177.9(7) . . . . ?
 C15 C20 C30 C29 177.1(9) . . . . ?
 C15 C20 C26 F067 0.2(14) . . . . ?
 C15 C20 C26 C27 176.9(9) . . . . ?
 F048 C41 C42 F065 1.2(14) . . . . ?
 F048 C41 C42 C43 -179.0(8) . . . . ?
 F048 C41 C40 C39 178.5(7) . . . . ?
 C12 S2 C7 C3 -178.8(7) . . . . ?
 C12 S2 C7 C8 0.0(5) . . . . ?
 C12 C11 C8 N3 -178.9(7) . . . . ?
 C12 C11 C8 C7 1.3(8) . . . . ?
 C12 C15 C20 C30 -119.7(9) . . . . ?
 C12 C15 C20 C26 60.4(11) . . . . ?
 C20 C15 C12 S2 1.4(10) . . . . ?
 C20 C15 C12 C11 176.4(6) . . . . ?
 C20 C30 C29 C28 4.9(17) . . . . ?
 C20 C30 C29 C63 -179.2(9) . . . . ?
 C20 C26 C27 C28 7.2(17) . . . . ?
 C051 N3 C4 C5 -3.4(11) . . . . ?
 C051 N3 C4 C3 176.2(6) . . . . ?
 C051 N3 C8 C7 -175.9(5) . . . . ?
 C051 N3 C8 C11 4.3(11) . . . . ?
 C051 C063 C083 C58 -149.2(14) . . . . ?
 C051 C063 C093 C106 -170.5(11) . . . . ?
 C051 C063 C0 C62 179(3) . . . . ?
 C051 C063 C1A C58A -165.0(19) . . . . ?
 C21 C19 C25 F019 177.4(5) . . . . ?
 C21 C19 C25 C24 0.2(10) . . . . ?
 C25 C19 C21 C22 -0.4(10) . . . . ?
 C25 C24 C23 C22 1.1(12) . . . . ?
 C32 C33 C39 C38 3.5(8) . . . . ?
 C32 C33 C39 C40 -178.4(7) . . . . ?
 C32 C34 C35 C37 -177.3(7) . . . . ?
 C32 C34 C35 C36 0.8(13) . . . . ?
 C33 C32 C31 C16 6.8(13) . . . . ?
 C33 C32 C34 C38 4.2(7) . . . . ?
 C33 C32 C34 C35 -172.1(7) . . . . ?
 C33 C39 C40 C41 -177.2(7) . . . . ?
 C31 C16 C15 C12 -175.3(6) . . . . ?
 C31 C16 C15 C20 6.6(11) . . . . ?
 C31 C32 C33 O021 -5.0(13) . . . . ?
 C31 C32 C33 C39 172.7(6) . . . . ?
 C31 C32 C34 C38 -173.4(6) . . . . ?
 C31 C32 C34 C35 10.3(11) . . . . ?
 C34 C38 C43 C42 178.1(7) . . . . ?
 C34 C38 C39 C33 -0.9(8) . . . . ?
 C34 C38 C39 C40 -179.0(7) . . . . ?
 C34 C32 C33 O021 177.5(7) . . . . ?
 C34 C32 C33 C39 -4.7(8) . . . . ?
 C34 C32 C31 C16 -176.0(6) . . . . ?
 C30 C20 C26 F067 -179.6(9) . . . . ?
 C30 C20 C26 C27 -2.9(15) . . . . ?
 C30 C29 C28 C27 -0.5(18) . . . . ?
 C24 C23 C22 C21 -1.3(13) . . . . ?
 C24 C23 C22 C64 174.9(7) . . . . ?
 C063 C093 C106 C098 -75(2) . . . . ?
 C063 C0 C62 C1B 170(3) . . . . ?
 C064 N4 C10 C9 -163.0(5) . . . . ?
 C064 N4 C10 C14 19.5(10) . . . . ?
 C064 N4 C5 C4 -21.5(11) . . . . ?
 C064 N4 C5 C6 161.8(6) . . . . ?
 C064 C097 C113 C59 55.5(13) . . . . ?
 C43 C38 C34 C32 179.8(7) . . . . ?
 C43 C38 C34 C35 -3.6(12) . . . . ?
 C43 C38 C39 C33 177.5(6) . . . . ?
 C43 C38 C39 C40 -0.6(11) . . . . ?
 F067 C26 C27 C28 -176.1(10) . . . . ?
 C26 C20 C30 C29 -3.1(15) . . . . ?
 C42 C41 C40 C39 0.0(12) . . . . ?
 C29 C28 C27 C26 -5.4(18) . . . . ?
 C39 C38 C34 C32 -1.9(7) . . . . ?
 C39 C38 C34 C35 174.6(7) . . . . ?
 C39 C38 C43 C42 0.1(10) . . . . ?
 C082 C097 C113 C59 -71(2) . . . . ?
 C082 C57 C60 C61 53(2) . . . . ?
 C083 C063 C093 C106 -53.9(19) . . . . ?
 C40 C41 C42 F065 179.7(7) . . . . ?
 C40 C41 C42 C43 -0.5(15) . . . . ?
 C086 C098 C106 C093 174.7(18) . . . . ?
 C093 C063 C083 C58 91.0(19) . . . . ?
 C097 C082 C57 C60 164.8(12) . . . . ?
 C57 C082 C097 C064 -173.3(12) . . . . ?
 C57 C082 C097 C113 -52(2) . . . . ?
 C0 C063 C1A C58A -43(2) . . . . ?
 C0 C62 C1B C1C -180(3) . . . . ?
 C1A C063 C0 C62 64(4) . . . . ?
 C63 C29 C28 C27 -176.1(11) . . . . ?

_smtbx_masks_special_details       ?
loop_
  _smtbx_masks_void_nr
  _smtbx_masks_void_average_x
  _smtbx_masks_void_average_y
  _smtbx_masks_void_average_z
  _smtbx_masks_void_volume
  _smtbx_masks_void_count_electrons
  _smtbx_masks_void_content
 1 0.000 0.500 -0.116 2833.5 801.2 ?
 2 0.500 0.000 -0.172 2833.5 801.2 ?

_smtbx_masks_void_probe_radius     1.2
_smtbx_masks_void_truncation_radius  1.2
_shelx_res_file
;
TITL realksm in C2/c #15
    unist.res
    created by SHELXL-2018/3 at 22:36:27 on 19-Feb-2024
REM Best SHELXD solution FINAL CC 61.02
REM Fragments: 145 2 2 1 1 1 1
CELL 0.7 24.131 57.031 13.464 90 109.302 90
ZERR 8 0.00483 0.01141 0.00269 0 0.03 0
LATT 7
SYMM -X,+Y,0.5-Z
SFAC C H F N O S
DISP C 0.003 0.0016 11.1819
DISP F 0.017 0.01 49.6179
DISP H 0 0 0.6234
DISP N 0.0059 0.0032 18.9823
DISP O 0.0105 0.0059 31.3712
DISP S 0.1218 0.1207 511.2011
UNIT 592 416 48 64 16 40
DFIX 1.541 C59 C113
EADP C62 C083 C0 C58 C1B C1C C093 C1A C106 C58A C098 C086
SADI C086 C098 C1C C1B
SADI 0.04 C086 C106 C1C C62
DFIX 0.96 C1C H1Ca
SADI C063 C083 C063 C1A
DFIX 0.96 C1C H1Cb
DFIX 0.96 C1C H1Cc
SADI C083 C58 C1A C58A
SADI 0.04 C063 C58 C063 C58A
DFIX 1.541 C113 C59
DFIX 1.56 H1Cb H1Ca
SADI C098 C106 C1B C62
SADI 0.04 C093 C098 C0 C1B
DFIX 1.541 C57 C60
DFIX 1.511 0.006 C1B C62
DFIX 1.505 C1B C1C
DFIX 1.541 C097 C113
SADI C063 C093 C063 C0
SADI C093 C106 C0 C62
SADI 0.04 C063 C106 C063 C62
DFIX 1.541 C58A C1A
DFIX 0.97 C1A H1Ab
DFIX 0.97 C1A H1Aa
DFIX 1.541 C58 C083
EADP C28 C29 C27 C30
DANG 2.678 C58A C063
DFIX 1.511 0.006 C098 C106
DANG 2.7 C063 C58A
DFIX 2.3 C58A C62
DFIX 1.2 H58f H62b
EADP C61 C60 C57 C082 C113 C59 C097
DFIX 1.82 H05b H06c
DFIX 2.5 H05a C8
DFIX 2.15 H06a H06c
DFIX 2.47 H06a H05b
DFIX 2.37 H063 H05b
DFIX 2 H063 H06c
EADP C29 C63
EADP C64 C22
DFIX 2 H59a H06b
DFIX 2.2 H57a H11b
DFIX 2.3 H06b H59a
DFIX 2.3 H06c H05b
DFIX 1.6 H1Cc H1Ca
DFIX 1.6 H1Ca H1Cb
DFIX 1.6 H1Cc H1Cb
DFIX 2.47 H1Ca H1Ba
DFIX 1.6 H58a H58b

L.S. 30
PLAN  43
SIZE 0.014 0.058 0.26
TEMP -173.15
CONF
MORE -1
ABIN
BOND $H
LIST 4
fmap 2 53
acta
OMIT -4 48.5
OMIT -5 1 2
OMIT -3 7 2
OMIT 0 6 1
OMIT 3 7 0
OMIT 4 2 0
REM <olex2.extras>
REM <HklSrc "%.\\UNIST.hkl">
REM </olex2.extras>

WGHT    0.200000
SWAT    0.152460    0.3214
FVAR       0.04078   0.62823
S3    6    0.130097    0.253073    0.152391    11.00000    0.07230    0.08089 =
         0.10549   -0.00003    0.04772    0.00255
S5    6    0.282714    0.218841    0.142464    11.00000    0.07404    0.08106 =
         0.11838   -0.00116    0.05432    0.00226
S1    6   -0.083093    0.225087    0.110031    11.00000    0.07539    0.09599 =
         0.10399    0.00853    0.04873    0.00493
S2    6   -0.098474    0.134573    0.096857    11.00000    0.08569    0.09862 =
         0.11531   -0.00353    0.05220   -0.01127
S4    6    0.018209    0.078271    0.121620    11.00000    0.11578    0.08500 =
         0.11848   -0.00617    0.06853   -0.00967
F006  3    0.637428    0.237921    0.098235    11.00000    0.07266    0.14216 =
         0.13148    0.01497    0.05945    0.00883
C9    1    0.117916    0.222872    0.148903    11.00000    0.07526    0.08031 =
         0.09641   -0.00089    0.04483    0.00549
N1    4   -0.080940    0.196610    0.108263    11.00000    0.07186    0.09616 =
         0.09679    0.00264    0.04588    0.00373
N4    4    0.154822    0.186235    0.149911    11.00000    0.07384    0.08026 =
         0.10468    0.00299    0.04810    0.00341
C10   1    0.167279    0.210077    0.150754    11.00000    0.08272    0.08174 =
         0.09857    0.00138    0.05173    0.00362
C17   1    0.249256    0.262258    0.156987    11.00000    0.07073    0.08280 =
         0.10326   -0.00163    0.04556   -0.00193
N3    4    0.065330    0.139969    0.130288    11.00000    0.08045    0.07916 =
         0.11696    0.00643    0.05676    0.00313
F013  3    0.599184    0.194492    0.099435    11.00000    0.08239    0.12110 =
         0.18541    0.01116    0.07172    0.02218
C45   1    0.398389    0.252173    0.125520    11.00000    0.07340    0.08721 =
         0.09709   -0.00559    0.04391    0.00423
N2    4   -0.015592    0.231320    0.125297    11.00000    0.07543    0.08922 =
         0.09595    0.00936    0.04744    0.00835
C4    1    0.057501    0.163830    0.132960    11.00000    0.08159    0.08691 =
         0.09118   -0.00185    0.04484   -0.00202
C2    1    0.012437    0.210776    0.130547    11.00000    0.06754    0.08472 =
         0.08636   -0.00179    0.04061   -0.00017
O018  5    0.387770    0.209773    0.131592    11.00000    0.07989    0.08945 =
         0.16728    0.00080    0.06290   -0.00296
F019  3    0.335848    0.284938    0.322792    11.00000    0.08279    0.10840 =
         0.14679   -0.02499    0.04004    0.00471
C13   1    0.202010    0.247964    0.153131    11.00000    0.07350    0.08326 =
         0.09979   -0.01045    0.04518    0.00274
O021  5    0.065460    0.035009    0.156336    11.00000    0.14461    0.08923 =
         0.14644   -0.01470    0.08763   -0.00853
C53   1    0.550927    0.254163    0.111640    11.00000    0.07445    0.11469 =
         0.08371    0.00265    0.04272   -0.00526
AFIX  43
H53   2    0.565570    0.269611    0.111180    11.00000   -1.20000
AFIX   0
C46   1    0.446636    0.266369    0.119970    11.00000    0.07403    0.09229 =
         0.08699    0.00935    0.04492    0.00100
N8    4    0.544399    0.313489    0.130753    11.00000    0.09146    0.11874 =
         0.11169    0.00448    0.05137   -0.01925
C52   1    0.495161    0.250158    0.118066    11.00000    0.07583    0.10157 =
         0.09446   -0.00130    0.04723   -0.00208
C14   1    0.214541    0.223723    0.149621    11.00000    0.06938    0.08237 =
         0.10040   -0.00110    0.04960    0.00391
C44   1    0.347355    0.259865    0.136247    11.00000    0.08178    0.07927 =
         0.10509   -0.00003    0.04944    0.00169
AFIX  43
H44   2    0.345151    0.276491    0.137162    11.00000   -1.20000
AFIX   0
C5    1    0.095475    0.184087    0.142753    11.00000    0.07852    0.07767 =
         0.09883   -0.00062    0.04980    0.00008
C1    1   -0.025395    0.191437    0.121149    11.00000    0.07563    0.09262 =
         0.08314   -0.00808    0.04278   -0.00392
C47   1    0.449756    0.290052    0.116540    11.00000    0.07526    0.09634 =
         0.09136    0.00583    0.04305   -0.00237
C6    1    0.071380    0.207142    0.140545    11.00000    0.07189    0.09005 =
         0.09369   -0.00040    0.04466   -0.00414
N7    4    0.361570    0.317892    0.089172    11.00000    0.11305    0.10057 =
         0.12786    0.00884    0.06918    0.00526
C3    1   -0.002681    0.168054    0.122734    11.00000    0.07515    0.09294 =
         0.09162    0.00232    0.04358    0.00249
C54   1    0.509852    0.207903    0.112867    11.00000    0.08115    0.10585 =
         0.13680    0.01325    0.06222    0.00560
AFIX  43
H54   2    0.496169    0.192313    0.113813    11.00000   -1.20000
AFIX   0
C49   1    0.503244    0.303069    0.123141    11.00000    0.09911    0.10726 =
         0.08283    0.00036    0.04504   -0.00654
C18   1    0.296697    0.249042    0.146382    11.00000    0.07407    0.08244 =
         0.11340   -0.00504    0.04723    0.00239
C7    1   -0.030090    0.146019    0.112554    11.00000    0.07814    0.09219 =
         0.09785    0.00090    0.04356   -0.00761
C51   1    0.475025    0.227232    0.117848    11.00000    0.07372    0.09195 =
         0.10171    0.00392    0.04114    0.00310
C19   1    0.249654    0.287825    0.175009    11.00000    0.07623    0.08391 =
         0.12860   -0.00960    0.06374   -0.00882
C55   1    0.564409    0.212345    0.106580    11.00000    0.06938    0.12671 =
         0.12881    0.00726    0.04912    0.01559
C56   1    0.583997    0.234720    0.105970    11.00000    0.07011    0.12859 =
         0.10289    0.00894    0.04841    0.00375
C50   1    0.416616    0.226998    0.123936    11.00000    0.07499    0.09629 =
         0.12257   -0.00280    0.05397    0.00171
C11   1   -0.009589    0.106388    0.112517    11.00000    0.10073    0.09933 =
         0.09929   -0.00789    0.05172    0.00078
C38   1   -0.009804   -0.018529    0.118051    11.00000    0.17490    0.11726 =
         0.10951   -0.00684    0.07895    0.00254
C8    1    0.012443    0.129475    0.118973    11.00000    0.09104    0.08366 =
         0.11571   -0.00172    0.06001   -0.00398
C16   1   -0.051101    0.066121    0.105964    11.00000    0.11957    0.08194 =
         0.12023   -0.00692    0.06940   -0.01682
C15   1   -0.093341    0.083787    0.096884    11.00000    0.10096    0.09673 =
         0.11365   -0.00730    0.05565   -0.02425
F048  3    0.148540   -0.052732    0.203399    11.00000    0.24878    0.11995 =
         0.17422    0.01086    0.10084    0.04536
C12   1   -0.068767    0.106449    0.099115    11.00000    0.08975    0.10309 =
         0.11114   -0.00782    0.05525   -0.00928
C20   1   -0.155934    0.080383    0.089284    11.00000    0.10722    0.10123 =
         0.14450   -0.01046    0.05621   -0.02708
C051  1    0.115593    0.125397    0.131473    11.00000    0.09855    0.08443 =
         0.14393    0.00501    0.07130   -0.00139
AFIX  23
H05A  2    0.108137    0.109102    0.149033    11.00000   -1.20000
H05B  2    0.150835    0.131094    0.187999    11.00000   -1.20000
AFIX   0
C21   1    0.205309    0.302025    0.112574    11.00000    0.07516    0.09472 =
         0.14307    0.00798    0.05894    0.01249
AFIX  43
H21   2    0.175167    0.295255    0.055266    11.00000   -1.20000
AFIX   0
C25   1    0.293615    0.298445    0.258527    11.00000    0.08472    0.08600 =
         0.14724   -0.00655    0.06864    0.00842
C32   1   -0.032324    0.021923    0.107285    11.00000    0.17316    0.08245 =
         0.11220   -0.01049    0.08268   -0.00617
C33   1    0.030346    0.019708    0.138454    11.00000    0.13362    0.09869 =
         0.12477   -0.00848    0.08193   -0.00276
C31   1   -0.065803    0.041987    0.098148    11.00000    0.12846    0.11203 =
         0.11550   -0.00706    0.07241   -0.02050
AFIX  43
H31   2   -0.106437    0.039021    0.083905    11.00000   -1.20000
AFIX   0
C48   1    0.400424    0.305691    0.103987    11.00000    0.09927    0.09074 =
         0.09976    0.00243    0.05784   -0.01377
C34   1   -0.059533   -0.002033    0.088602    11.00000    0.15532    0.10722 =
         0.11093   -0.01439    0.08149   -0.02644
C30   1   -0.171920    0.068600    0.167060    11.00000    0.12272    0.15864 =
         0.22426    0.02336    0.08201   -0.03245
AFIX  43
H30   2   -0.142069    0.061916    0.225088    11.00000   -1.20000
AFIX   0
C24   1    0.292577    0.322128    0.277874    11.00000    0.10287    0.10118 =
         0.16963   -0.02057    0.08802   -0.01926
AFIX  43
H24   2    0.322447    0.329062    0.335102    11.00000   -1.20000
AFIX   0
C23   1    0.248045    0.335569    0.213762    11.00000    0.09930    0.08723 =
         0.17916   -0.00112    0.07556    0.00313
AFIX  43
H23   2    0.247708    0.351952    0.226319    11.00000   -1.20000
AFIX   0
C063  1    0.128871    0.125198    0.026434    11.00000    0.12128    0.10562 =
         0.18099   -0.03408    0.09197   -0.00789
PART 1
AFIX  13
H063  2    0.138017    0.141607    0.010738    21.00000   -1.20000
AFIX  13
PART 2
H06A  2    0.130177    0.141498   -0.000082   -21.00000   -1.20000
AFIX   0
PART 0
C064  1    0.203329    0.170207    0.180671    11.00000    0.09702    0.07944 =
         0.23592    0.00713    0.08705    0.01279
AFIX  23
H06B  2    0.237654    0.176939    0.166043    11.00000   -1.20000
H06C  2    0.192592    0.155210    0.142038    11.00000   -1.20000
AFIX   0
F065  3    0.049130   -0.077246    0.146629    11.00000    0.27290    0.09300 =
         0.16711    0.00062    0.11033    0.01381
C43   1   -0.009190   -0.043665    0.116712    11.00000    0.22619    0.07817 =
         0.11624   -0.01491    0.09498   -0.01239
AFIX  43
H43   2   -0.044136   -0.052759    0.096558    11.00000   -1.20000
AFIX   0
F067  3   -0.188635    0.099912   -0.072017    11.00000    0.14882    0.21272 =
         0.16435    0.04793    0.01830   -0.06941
C35   1   -0.116689   -0.008387    0.047794    11.00000    0.14338    0.09587 =
         0.14325   -0.00414    0.07163   -0.01750
C41   1    0.096150   -0.041774    0.176397    11.00000    0.22004    0.10663 =
         0.12998    0.01443    0.09082    0.04537
C22   1    0.203663    0.325821    0.131322    11.00000    0.12919    0.09619 =
         0.18950    0.01621    0.07264    0.01399
N5    4   -0.203410    0.020252   -0.021458    11.00000    0.14173    0.11064 =
         0.25806   -0.02962    0.08075   -0.04002
C26   1   -0.200389    0.088682    0.005094    11.00000    0.11286    0.14770 =
         0.20213    0.04152    0.04409   -0.04208
C37   1   -0.134074   -0.032186    0.040315    11.00000    0.18142    0.11902 =
         0.16735   -0.02443    0.08124   -0.03529
C42   1    0.046350   -0.053722    0.147102    11.00000    0.25443    0.08130 =
         0.13760   -0.00764    0.10005    0.00189
C36   1   -0.163537    0.007529    0.012431    11.00000    0.15133    0.12139 =
         0.17730   -0.04555    0.08375   -0.05229
C29   1   -0.230859    0.066387    0.161659    11.00000    0.12272    0.15864 =
         0.22426    0.02336    0.08201   -0.03245
C39   1    0.042909   -0.006099    0.148284    11.00000    0.16051    0.09999 =
         0.11638   -0.00584    0.08269    0.00393
C082  1    0.239847    0.188627    0.387889    11.00000    0.17659    0.23273 =
         0.35013    0.05303    0.07541    0.01964
AFIX  23
H08A  2    0.272752    0.195886    0.370464    11.00000   -1.20000
H08B  2    0.206812    0.199889    0.371212    11.00000   -1.20000
AFIX   0
PART 1
C083  1    0.189200    0.110090    0.058783    21.00000    0.22161    0.13453 =
         0.22577   -0.02631    0.15462    0.00346
AFIX  23
H08C  2    0.211088    0.112146    0.134679    21.00000   -1.20000
H08D  2    0.179989    0.093228    0.045437    21.00000   -1.20000
AFIX   0
PART 0
N6    4   -0.152346   -0.051372    0.032559    11.00000    0.23672    0.10833 =
         0.20675   -0.00436    0.06970   -0.05701
C40   1    0.098031   -0.016606    0.179166    11.00000    0.17361    0.10686 =
         0.13221   -0.00080    0.07806    0.01313
AFIX  43
H40   2    0.133639   -0.007929    0.200154    11.00000   -1.20000
AFIX   0
PART 1
C086  1    0.096965    0.128263   -0.325238    21.00000    0.22161    0.13453 =
         0.22577   -0.02631    0.15462    0.00346
AFIX 137
H08E  2    0.087582    0.142041   -0.371292    21.00000   -1.50000
H08F  2    0.072002    0.115102   -0.360209    21.00000   -1.50000
H08G  2    0.138302    0.124051   -0.310258    21.00000   -1.50000
AFIX   0
PART 0
C28   1   -0.271286    0.074403    0.075704    11.00000    0.12272    0.15864 =
         0.22426    0.02336    0.08201   -0.03245
AFIX  43
H28   2   -0.311356    0.072917    0.070541    11.00000   -1.20000
AFIX   0
C27   1   -0.259019    0.084429   -0.003920    11.00000    0.12272    0.15864 =
         0.22426    0.02336    0.08201   -0.03245
AFIX  43
H27   2   -0.289776    0.088659   -0.066307    11.00000   -1.20000
AFIX   0
PART 1
C093  1    0.076544    0.117791   -0.055324    21.00000    0.22161    0.13453 =
         0.22577   -0.02631    0.15462    0.00346
AFIX  23
H09A  2    0.046476    0.130167   -0.064660    21.00000   -1.20000
H09B  2    0.061654    0.103524   -0.030679    21.00000   -1.20000
AFIX   0
PART 0
C097  1    0.220540    0.165453    0.326766    11.00000    0.17659    0.23273 =
         0.35013    0.05303    0.07541    0.01964
AFIX  13
H097  2    0.182392    0.161147    0.336098    11.00000   -1.20000
AFIX   0
PART 1
C098  1    0.086079    0.133860   -0.222407    21.00000    0.22161    0.13453 =
         0.22577   -0.02631    0.15462    0.00346
AFIX  23
H09C  2    0.118394    0.143969   -0.179073    21.00000   -1.20000
H09D  2    0.049196    0.142957   -0.238861    21.00000   -1.20000
AFIX   0
C106  1    0.081660    0.112726   -0.158066    21.00000    0.22161    0.13453 =
         0.22577   -0.02631    0.15462    0.00346
AFIX  23
H10A  2    0.047067    0.103398   -0.199087    21.00000   -1.20000
H10B  2    0.116890    0.102858   -0.147595    21.00000   -1.20000
AFIX   0
PART 0
C113  1    0.257434    0.141745    0.342713    11.00000    0.17659    0.23273 =
         0.35013    0.05303    0.07541    0.01964
AFIX  23
H11A  2    0.233365    0.128624    0.302768    11.00000   -1.20000
H11B  2    0.273835    0.137399    0.417989    11.00000   -1.20000
AFIX   0
C57   1    0.258083    0.181867    0.497305    11.00000    0.17659    0.23273 =
         0.35013    0.05303    0.07541    0.01964
AFIX  23
H57A  2    0.283272    0.167729    0.510102    11.00000   -1.20000
H57B  2    0.223682    0.178661    0.519774    11.00000   -1.20000
AFIX   0
PART 1
C58   1    0.226240    0.118369   -0.005492    21.00000    0.22161    0.13453 =
         0.22577   -0.02631    0.15462    0.00346
AFIX 137
H58A  2    0.264422    0.110456    0.018857    21.00000   -1.50000
H58B  2    0.232074    0.135355    0.002826    21.00000   -1.50000
H58C  2    0.206252    0.114667   -0.079854    21.00000   -1.50000
AFIX   0
PART 0
C59   1    0.308408    0.148955    0.295784    11.00000    0.17659    0.23273 =
         0.35013    0.05303    0.07541    0.01964
AFIX 137
H59A  2    0.312235    0.166065    0.296348    11.00000   -1.50000
H59B  2    0.298301    0.143194    0.223386    11.00000   -1.50000
H59C  2    0.345696    0.141990    0.339069    11.00000   -1.50000
AFIX   0
C60   1    0.295503    0.204963    0.560609    11.00000    0.17659    0.23273 =
         0.35013    0.05303    0.07541    0.01964
AFIX  23
H60A  2    0.306455    0.202263    0.637330    11.00000   -1.20000
H60B  2    0.332238    0.206426    0.543551    11.00000   -1.20000
AFIX   0
C61   1    0.265084    0.225425    0.536027    11.00000    0.17659    0.23273 =
         0.35013    0.05303    0.07541    0.01964
AFIX 137
H61A  2    0.240736    0.225256    0.461593    11.00000   -1.50000
H61B  2    0.292686    0.238585    0.549097    11.00000   -1.50000
H61C  2    0.239911    0.227180    0.579677    11.00000   -1.50000
AFIX   0
PART 2
C0    1    0.178997    0.111404    0.021444   -21.00000    0.22161    0.13453 =
         0.22577   -0.02631    0.15462    0.00346
AFIX  23
H0A   2    0.213338    0.117473    0.078824   -21.00000   -1.20000
H0B   2    0.172178    0.095308    0.042398   -21.00000   -1.20000
AFIX   0
C1A   1    0.080101    0.109698   -0.058478   -21.00000    0.22161    0.13453 =
         0.22577   -0.02631    0.15462    0.00346
AFIX  23
H1AA  2    0.073132    0.095140   -0.024332   -21.00000   -1.20000
H1AB  2    0.042747    0.118560   -0.082913   -21.00000   -1.20000
AFIX   0
C62   1    0.198972    0.108588   -0.069066   -21.00000    0.22161    0.13453 =
         0.22577   -0.02631    0.15462    0.00346
AFIX  23
H62A  2    0.201109    0.124243   -0.099365   -21.00000   -1.20000
H62B  2    0.169511    0.099252   -0.123391   -21.00000   -1.20000
AFIX   0
C1B   1    0.258289    0.096742   -0.043578   -21.00000    0.22161    0.13453 =
         0.22577   -0.02631    0.15462    0.00346
AFIX  23
H1BA  2    0.255652    0.081222   -0.012509   -21.00000   -1.20000
H1BB  2    0.287153    0.106135    0.011466   -21.00000   -1.20000
AFIX   0
C1C   1    0.282756    0.093042   -0.132883   -21.00000    0.22161    0.13453 =
         0.22577   -0.02631    0.15462    0.00346
AFIX 137
H1CA  2    0.325311    0.090663   -0.103825   -21.00000   -1.50000
H1CB  2    0.274389    0.106865   -0.178698   -21.00000   -1.50000
H1CC  2    0.264349    0.079212   -0.173731   -21.00000   -1.50000
AFIX   0
C58A  1    0.098586    0.103218   -0.154229   -21.00000    0.22161    0.13453 =
         0.22577   -0.02631    0.15462    0.00346
AFIX 137
H58D  2    0.119927    0.116376   -0.171387   -21.00000   -1.50000
H58E  2    0.063545    0.099792   -0.214665   -21.00000   -1.50000
H58F  2    0.124032    0.089366   -0.137489   -21.00000   -1.50000
AFIX   0
PART 0
C64   1    0.151168    0.340800    0.065667    11.00000    0.12919    0.09619 =
         0.18950    0.01621    0.07264    0.01399
AFIX 137
H64A  2    0.117017    0.337440    0.087367    11.00000   -1.50000
H64B  2    0.141856    0.337027   -0.009091    11.00000   -1.50000
H64C  2    0.161254    0.357457    0.076981    11.00000   -1.50000
AFIX   0
C63   1   -0.243511    0.053538    0.251086    11.00000    0.12272    0.15864 =
         0.22426    0.02336    0.08201   -0.03245
AFIX 137
H63A  2   -0.243767    0.036592    0.238868    11.00000   -1.50000
H63B  2   -0.281885    0.058421    0.253974    11.00000   -1.50000
H63C  2   -0.213015    0.057337    0.317918    11.00000   -1.50000
AFIX   0
HKLF 4


REM  realksm in C2/c #15
REM wR2 = 0.3796, GooF = S = 1.232, Restrained GooF = 1.256 for all data
REM R1 = 0.1152 for 7401 Fo > 4sig(Fo) and 0.1576 for all 14538 data
REM 789 parameters refined using 44 restraints

END

WGHT      0.2000      0.0000

REM Highest difference peak  1.306,  deepest hole -0.406,  1-sigma level  0.078
Q1    1   0.1041  0.3393  0.1107  11.00000  0.05    1.31
Q2    1  -0.2415  0.0208  0.2259  11.00000  0.05    1.04
Q3    1   0.3367  0.1591  0.2136  11.00000  0.05    0.76
Q4    1   0.2573  0.1788  0.2766  11.00000  0.05    0.57
Q5    1   0.2598  0.1909  0.4812  11.00000  0.05    0.49
Q6    1   0.2998  0.0976  0.0466  11.00000  0.05    0.38
Q7    1   0.1651  0.3411 -0.0600  11.00000  0.05    0.37
Q8    1  -0.2918  0.0438  0.2239  11.00000  0.05    0.36
Q9    1   0.2990  0.0846 -0.1965  11.00000  0.05    0.34
Q10   1   0.3209  0.0862 -0.1669  11.00000  0.05    0.34
Q11   1   0.0257  0.1393 -0.1290  11.00000  0.05    0.32
Q12   1   0.0172  0.0823  0.1385  11.00000  0.05    0.27
Q13   1  -0.2764  0.1006  0.0231  11.00000  0.05    0.27
Q14   1  -0.1783  0.1014 -0.0810  11.00000  0.05    0.26
Q15   1   0.2026  0.1618  0.1902  11.00000  0.05    0.26
Q16   1  -0.1135  0.1380  0.0956  11.00000  0.05    0.26
Q17   1  -0.1654  0.0616  0.1900  11.00000  0.05    0.26
Q18   1   0.2030  0.3186  0.1367  11.00000  0.05    0.26
Q19   1   0.0304  0.1530  0.1272  11.00000  0.05    0.24
Q20   1  -0.0963  0.2167  0.1124  11.00000  0.05    0.24
Q21   1  -0.0321  0.0799  0.1059  11.00000  0.05    0.24
Q22   1  -0.0677  0.1387  0.1082  11.00000  0.05    0.23
Q23   1   0.0760  0.1949  0.1463  11.00000  0.05    0.23
Q24   1  -0.0007  0.2156  0.1255  11.00000  0.05    0.23
Q25   1   0.3985  0.2265  0.1286  11.00000  0.05    0.22
Q26   1  -0.1971 -0.0358  0.0304  11.00000  0.05    0.22
Q27   1  -0.0224 -0.0776  0.1214  11.00000  0.05    0.22
Q28   1   0.2969  0.1618  0.2585  11.00000  0.05    0.22
Q29   1   0.3019  0.2184  0.5694  11.00000  0.05    0.21
Q30   1  -0.2188  0.0608  0.1800  11.00000  0.05    0.20
Q31   1   0.2453  0.2425  0.4675  11.00000  0.05    0.20
Q32   1   0.2576  0.2595  0.1434  11.00000  0.05    0.20
Q33   1   0.0400  0.2024  0.1228  11.00000  0.05    0.20
Q34   1   0.1823  0.2958  0.0996  11.00000  0.05    0.20
Q35   1  -0.1005  0.1381  0.0449  11.00000  0.05    0.20
Q36   1  -0.1968  0.0833  0.0128  11.00000  0.05    0.20
Q37   1   0.5979  0.2376  0.0916  11.00000  0.05    0.19
Q38   1   0.2221  0.1002  0.1142  11.00000  0.05    0.19
Q39   1   0.0007  0.2193  0.1917  11.00000  0.05    0.19
Q40   1  -0.0839  0.2112  0.1620  11.00000  0.05    0.19
Q41   1  -0.1826 -0.0364  0.0806  11.00000  0.05    0.19
Q42   1  -0.2399  0.0394 -0.0087  11.00000  0.05    0.18
Q43   1   0.0369 -0.0395  0.1411  11.00000  0.05    0.18
;
_shelx_res_checksum                49564
_shelx_hkl_file
;
   0   0   1    0.02    0.02
   0   0   2    0.26    0.04
   0   0   3    0.07    0.04
   0   0   5    0.02    0.05
   0   0   6    3.30    0.18
   0   0   7   -0.11    0.08
   0   0   8  191.88    4.20
   0   0  10    0.22    0.09
   0   0  11    0.02    0.09
   0   0  12    3.23    0.24
   0   0  13   -0.06    0.12
   0   0  14    0.32    0.14
   0   0  15   -0.06    0.13
   0   0  16    0.03    0.11
   0  -2   0  268.63    7.21
   0   2   1  206.80    6.32
   0  -2  -1  217.54    4.57
   0   2   2   61.85    1.57
   0  -2  -2   60.55    1.66
   0   2   3  307.22    6.83
   0  -2  -3  319.36    7.00
   0   2   4  957.10   35.59
   0  -2  -4  895.16   25.16
   0   2   5   96.01    3.29
   0  -2  -5  102.50    3.68
   0   2   6    2.23    0.13
   0  -2  -6    2.23    0.15
   0   2   7   57.73    1.73
   0  -2  -7   55.25    1.81
   0   2   8   57.95    1.50
   0  -2  -8   56.04    1.58
   0   2   9    2.67    0.20
   0  -2  -9    2.56    0.18
   0   2  10    1.00    0.12
   0  -2 -10    0.92    0.13
   0   2  11    2.72    0.19
   0  -2 -11    2.93    0.23
   0   2  12    1.47    0.18
   0  -2 -12    1.21    0.24
   0   2  13   -0.23    0.29
   0  -2 -13   -0.09    0.17
   0   2  14    0.09    0.13
   0  -2 -14    0.00    0.10
   0   2  15    0.13    0.14
   0  -2 -15   -0.34    0.23
   0   2  16    0.07    0.18
   0  -2 -16   -0.03    0.14
   0   4   0  419.28   14.42
   0  -4   0  406.63   11.08
   0   4   1   36.34    1.19
   0  -4  -1   37.81    1.19
   0   4   2   55.97    1.53
   0  -4  -2   54.12    1.48
   0   4   3   71.96    1.88
   0  -4  -3   72.29    1.98
   0   4   4  353.94    7.73
   0  -4  -4  344.71    7.27
   0   4   5   70.04    2.22
   0  -4  -5   74.27    2.07
   0   4   6   37.69    1.32
   0  -4  -6   38.06    1.51
   0   4   7    0.61    0.09
   0  -4  -7    0.70    0.10
   0   4   8   17.59    0.76
   0  -4  -8   17.65    0.95
   0   4   9    7.38    0.30
   0  -4  -9    6.87    0.30
   0   4  10    3.68    0.52
   0  -4 -10    3.56    0.33
   0   4  11   -0.04    0.08
   0  -4 -11   -0.12    0.13
   0   4  12    0.15    0.10
   0  -4 -12    0.12    0.12
   0   4  13    0.14    0.13
   0  -4 -13    0.41    0.13
   0   4  14   -0.05    0.10
   0  -4 -14    0.08    0.11
   0   4  15    0.03    0.11
   0  -4 -15    0.14    0.10
   0   4  16   -0.02    0.10
   0  -4 -16    0.02    0.15
   0   6   0   77.58    3.07
   0  -6   0   80.43    3.07
   0   6   1    2.36    0.11
   0  -6  -1    2.14    0.10
   0   6   2   29.17    0.91
   0  -6  -2   28.84    1.00
   0   6   3   54.35    1.49
   0  -6  -3   50.79    1.78
   0   6   4  165.27    5.14
   0  -6  -4  158.64    5.13
   0   6   5   38.87    1.09
   0  -6  -5   40.73    1.17
   0   6   6    1.55    0.20
   0  -6  -6    1.61    0.14
   0   6   7    6.77    0.35
   0  -6  -7    6.77    0.35
   0   6   8    5.50    0.25
   0  -6  -8    6.16    0.30
   0   6   9    3.51    0.19
   0  -6  -9    4.07    0.21
   0   6  10    0.27    0.11
   0  -6 -10    0.23    0.10
   0   6  11    0.26    0.13
   0  -6 -11    0.15    0.12
   0   6  12   -0.06    0.13
   0  -6 -12    0.06    0.09
   0   6  13    0.40    0.13
   0  -6 -13    0.24    0.12
   0   6  14   -0.11    0.18
   0  -6 -14   -0.02    0.17
   0   6  15    0.00    0.11
   0  -6 -15    0.07    0.13
   0   6  16    0.10    0.24
   0  -6 -16   -0.12    0.25
   0   8   0    0.72    0.08
   0  -8   0    0.72    0.11
   0   8   1   49.18    1.33
   0  -8  -1   52.34    1.53
   0   8   2  100.47    2.54
   0  -8  -2   96.92    3.81
   0   8   3  218.97    6.63
   0  -8  -3  223.08    6.42
   0   8   4    6.36    0.29
   0  -8  -4    6.32    0.27
   0   8   5   10.01    0.39
   0  -8  -5   10.59    0.50
   0   8   6    0.76    0.08
   0  -8  -6    0.89    0.10
   0   8   7   13.89    0.60
   0  -8  -7   14.23    0.69
   0   8   8    0.04    0.05
   0  -8  -8    0.03    0.09
   0   8   9    1.96    0.16
   0  -8  -9    2.15    0.17
   0   8  10    0.17    0.07
   0  -8 -10    0.12    0.07
   0   8  11    1.12    0.43
   0  -8 -11    1.29    0.22
   0   8  12    0.12    0.11
   0  -8 -12    0.16    0.10
   0   8  13    0.02    0.10
   0  -8 -13    0.04    0.09
   0   8  14   -0.15    0.09
   0  -8 -14   -0.06    0.08
   0   8  15   -0.07    0.10
   0  -8 -15   -0.01    0.12
   0   8  16   -0.22    0.20
   0  -8 -16   -0.21    0.33
   0  10   0   24.21    1.31
   0 -10   0   23.89    1.28
   0  10   1   44.79    1.33
   0 -10  -1   46.38    1.66
   0  10   2   76.24    2.03
   0 -10  -2  145.97    3.18
   0  10   3   59.50    1.59
   0 -10  -3   55.26    2.11
   0  10   4    1.65    0.11
   0 -10  -4    1.73    0.15
   0  10   5   18.17    0.59
   0 -10  -5   18.24    0.61
   0  10   6    6.16    0.31
   0 -10  -6    6.34    0.30
   0 -10  -7   35.42    1.99
   0  10   8    0.11    0.06
   0 -10  -8    0.09    0.09
   0  10   9    0.96    0.12
   0 -10  -9    0.86    0.11
   0  10  10    0.33    0.10
   0 -10 -10    0.26    0.10
   0  10  11    0.35    0.32
   0 -10 -11    0.44    0.16
   0  10  12    0.02    0.11
   0 -10 -12    0.02    0.08
   0  10  13    0.08    0.11
   0 -10 -13    0.01    0.10
   0  10  14    0.07    0.12
   0 -10 -14    0.05    0.13
   0  10  15   -0.03    0.12
   0 -10 -15   -0.06    0.16
   0  10  16   -0.02    0.18
   0 -10 -16   -0.18    0.20
   0 -10 -17    0.06    0.14
   0  12   0   33.44    1.53
   0 -12   0   31.65    1.69
   0  12   1  242.57    6.27
   0 -12  -1  258.11    5.79
   0  12   2    2.63    0.17
   0 -12  -2    3.05    0.31
   0  12   3  134.56    3.49
   0 -12  -3  125.78    3.33
   0  12   4    0.56    0.05
   0 -12  -4    0.54    0.09
   0  12   5    2.38    0.13
   0 -12  -5    2.88    0.18
   0  12   6    2.86    0.16
   0 -12  -6    3.11    0.18
   0  12   7   21.01    0.65
   0 -12  -7   22.07    0.74
   0  12   8    0.29    0.06
   0 -12  -8    0.43    0.10
   0  12   9    0.00    0.07
   0 -12  -9   -0.03    0.07
   0  12  10    0.60    0.12
   0 -12 -10    0.71    0.16
   0  12  11    0.79    0.12
   0 -12 -11    0.95    0.13
   0  12  12   -0.09    0.09
   0 -12 -12    0.02    0.14
   0  12  13    0.06    0.10
   0 -12 -13   -0.03    0.12
   0  12  14    0.07    0.09
   0 -12 -14    0.25    0.12
   0  12  15    0.13    0.21
   0 -12 -15    0.19    0.22
   0  12  16    0.05    0.16
   0 -12 -16    0.07    0.19
   0  14   0   52.34    2.57
   0 -14   0   56.45    2.92
   0  14   1   50.29    1.55
   0 -14  -1   50.00    1.56
   0  14   2    3.40    0.17
   0 -14  -2    3.58    0.22
   0  14   3    0.55    0.04
   0 -14  -3    0.58    0.10
   0  14   4   23.41    0.63
   0 -14  -4   24.91    0.95
   0  14   5    3.60    0.17
   0 -14  -5    3.68    0.19
   0  14   6    0.47    0.06
   0 -14  -6    0.38    0.10
   0  14   7    5.00    0.23
   0 -14  -7    6.29    0.33
   0  14   8    1.84    0.13
   0 -14  -8    2.04    0.15
   0  14   9   -0.03    0.04
   0 -14  -9    0.01    0.07
   0  14  10    0.87    0.11
   0 -14 -10    0.92    0.10
   0  14  11    0.71    0.11
   0 -14 -11    0.83    0.12
   0  14  12    0.01    0.08
   0 -14 -12    0.10    0.08
   0  14  13    0.03    0.23
   0 -14 -13   -0.04    0.15
   0  14  14    0.00    0.08
   0 -14 -14   -0.08    0.11
   0  14  15    0.30    0.20
   0 -14 -15    0.12    0.18
   0  14  16    0.02    0.19
   0 -14 -16   -0.01    0.15
   0  16   0   11.93    0.90
   0 -16   0   14.49    0.89
   0  16   1   44.53    1.93
   0 -16  -1   43.28    1.83
   0  16   2    0.15    0.04
   0 -16  -2    0.11    0.04
   0  16   3   38.67    1.14
   0 -16  -3   38.89    1.29
   0  16   4    8.08    0.64
   0 -16  -4    7.49    0.54
   0  16   5    4.78    0.18
   0 -16  -5    4.84    0.22
   0  16   6    0.19    0.03
   0 -16  -6    0.14    0.06
   0  16   7    1.53    0.10
   0 -16  -7    1.53    0.11
   0  16   8    0.50    0.07
   0 -16  -8    0.55    0.08
   0 -16  -9    0.11    0.09
   0  16  10    0.11    0.24
   0 -16 -10    0.08    0.07
   0  16  11   -0.03    0.07
   0 -16 -11   -0.05    0.07
   0  16  12    0.09    0.09
   0 -16 -12    0.02    0.07
   0  16  13    0.10    0.10
   0 -16 -13    0.06    0.09
   0  16  14    0.08    0.10
   0 -16 -14    0.06    0.21
   0  16  15   -0.07    0.19
   0 -16 -15    0.17    0.15
   0  16  16   -0.11    0.20
   0 -16 -16   -0.01    0.14
   0  18   0   69.36    3.48
   0 -18   0   71.38    3.04
   0  18   1    3.34    0.20
   0 -18  -1    3.22    0.17
   0  18   2   10.98    0.44
   0 -18  -2   11.43    0.43
   0  18   3    4.24    0.19
   0 -18  -3    4.18    0.19
   0  18   4   48.58    2.07
   0 -18  -4   51.62    2.82
   0  18   6    2.72    0.12
   0 -18  -6    2.59    0.12
   0  18   7    0.69    0.06
   0 -18  -7    0.70    0.07
   0  18   8    5.31    0.21
   0 -18  -8    5.92    0.23
   0  18   9    1.10    0.11
   0 -18  -9    1.13    0.10
   0  18  10    0.38    0.31
   0 -18 -10    0.71    0.18
   0  18  11    0.32    0.12
   0 -18 -11    0.37    0.11
   0  18  12   -0.07    0.10
   0 -18 -12   -0.04    0.08
   0  18  13    0.05    0.10
   0 -18 -13    0.01    0.08
   0  18  14   -0.13    0.09
   0 -18 -14    0.08    0.12
   0  18  15   -0.07    0.22
   0 -18 -15    0.30    0.19
   0  20   1    0.52    0.14
   0 -20  -1    0.47    0.08
   0  20   2    0.05    0.05
   0 -20  -2    0.03    0.05
   0  20   3    5.18    0.23
   0 -20  -3    4.73    0.26
   0  20   4   11.24    0.63
   0 -20  -4   11.11    0.61
   0  20   5   11.49    0.77
   0 -20  -5   11.03    0.62
   0  20   6    1.75    0.27
   0 -20  -6    1.85    0.19
   0  20   7    0.05    0.24
   0 -20  -7    0.49    0.12
   0  20   8    1.79    0.11
   0 -20  -8    1.64    0.10
   0  20   9    3.69    0.22
   0 -20  -9    3.89    0.20
   0  20  10    0.12    0.08
   0 -20 -10    0.21    0.08
   0  20  11    0.19    0.11
   0 -20 -11    0.18    0.13
   0  20  12    0.17    0.10
   0 -20 -12    0.30    0.11
   0  20  13    0.09    0.09
   0 -20 -13    0.11    0.10
   0  20  14    0.29    0.37
   0 -20 -14    0.10    0.28
   0  20  15   -0.10    0.27
   0 -20 -15    0.20    0.16
   0  22   0    0.87    0.15
   0 -22   0    0.85    0.13
   0  22   1   75.89    2.19
   0 -22  -1   84.11    2.22
   0  22   2   14.74    0.55
   0 -22  -2   14.77    0.62
   0  22   3   43.49    1.22
   0 -22  -3   44.78    1.50
   0  22   5   24.24    1.10
   0 -22  -5   26.08    1.14
   0  22   6    5.75    0.49
   0 -22  -6    6.12    0.39
   0  22   7    1.25    0.23
   0 -22  -7    1.73    0.22
   0  22   8    0.75    0.27
   0 -22  -8    0.44    0.25
   0  22   9    4.13    0.49
   0 -22  -9    4.56    0.29
   0  22  10    1.29    0.11
   0 -22 -10    1.36    0.12
   0  22  11    0.06    0.08
   0 -22 -11    0.15    0.09
   0  22  12   -0.04    0.08
   0 -22 -12    0.04    0.08
   0  22  13    0.17    0.07
   0 -22 -13    0.13    0.09
   0  22  14    0.46    0.41
   0 -22 -14    0.02    0.31
   0  22  15   -0.03    0.30
   0 -22 -15    0.08    0.18
   0  24   1    0.01    0.08
   0 -24  -1    0.02    0.06
   0  24   2    5.34    0.25
   0 -24  -2    5.67    0.30
   0  24   3    4.84    0.23
   0 -24  -3    4.60    0.22
   0  24   4    1.23    0.09
   0 -24  -4    1.22    0.08
   0  24   5    7.35    0.97
   0 -24  -5    7.21    0.40
   0  24   6    9.06    0.56
   0 -24  -6    7.63    0.41
   0  24   7    1.60    0.29
   0 -24  -7    1.42    0.18
   0  24   8    0.26    0.27
   0 -24  -8    0.16    0.16
   0  24   9    3.31    0.48
   0 -24  -9    3.32    0.32
   0  24  10    1.36    0.39
   0 -24 -10    1.12    0.20
   0  24  11   -0.15    0.28
   0 -24 -11    0.03    0.15
   0  24  12   -0.31    0.38
   0 -24 -12    0.05    0.19
   0  24  14    0.01    0.28
   0 -24 -14    0.02    0.24
   0  26   0   29.48    1.69
   0 -26   0   30.65    1.60
   0  26   1  118.32    2.93
   0 -26  -1  117.81    3.77
   0  26   2   27.21    0.82
   0 -26  -2   29.37    0.95
   0  26   3    5.42    0.33
   0 -26  -3    5.40    0.46
   0  26   4    0.69    0.06
   0 -26  -4    0.71    0.07
   0  26   5   25.51    1.12
   0 -26  -5   25.35    1.01
   0  26   6   11.55    0.72
   0 -26  -6   11.16    0.55
   0  26   8    0.66    0.30
   0 -26  -8    0.38    0.15
   0  26   9    1.92    0.44
   0 -26  -9    1.92    0.25
   0  26  11    0.14    0.34
   0 -26 -11    0.13    0.15
   0  26  12    0.17    0.35
   0 -26 -12    0.13    0.22
   0  26  13    0.23    0.38
   0 -26 -13   -0.15    0.19
   0  26  14    0.09    0.31
   0 -26 -14    0.13    0.22
   0  28   0   19.62    1.19
   0 -28   0   21.41    1.10
   0  28   1    3.28    0.20
   0 -28  -1    3.24    0.21
   0  28   2    7.99    0.44
   0 -28  -2    9.46    0.67
   0  28   3    1.20    0.11
   0 -28  -3    1.15    0.10
   0  28   4   18.56    0.61
   0 -28  -4   19.02    0.56
   0  28   5    1.87    0.27
   0 -28  -5    1.43    0.14
   0  28   6    9.13    0.59
   0 -28  -6    9.61    0.57
   0  28   7    1.02    0.35
   0 -28  -7    0.85    0.16
   0  28   8    0.18    0.23
   0 -28  -8    0.03    0.11
   0  28   9    1.09    0.35
   0 -28  -9    1.37    0.23
   0  28  10    2.37    0.53
   0 -28 -10    2.65    0.36
   0  28  11    0.29    0.34
   0 -28 -11    0.11    0.13
   0  28  12    0.37    0.33
   0 -28 -12    0.49    0.27
   0  28  13    0.19    0.35
   0 -28 -13    0.05    0.21
   0  28  14   -0.25    0.24
   0 -28 -14    0.07    0.18
   0  30   0   18.26    1.08
   0 -30   0   21.55    1.08
   0  30   1   18.19    0.69
   0 -30  -1   20.47    0.70
   0  30   2    2.63    0.21
   0 -30  -2    2.56    0.19
   0  30   3    0.25    0.07
   0 -30  -3    0.33    0.07
   0  30   4    2.16    0.11
   0 -30  -4    2.66    0.15
   0  30   5    4.82    0.52
   0 -30  -5    6.11    0.45
   0  30   7    0.11    0.34
   0 -30  -7   -0.02    0.10
   0  30   8    0.51    0.31
   0 -30  -8    0.11    0.12
   0  30   9    0.72    0.34
   0 -30  -9    0.35    0.21
   0  30  10    1.96    0.50
   0 -30 -10    1.83    0.29
   0  30  11    0.49    0.34
   0 -30 -11    0.06    0.14
   0  30  12    0.52    0.35
   0 -30 -12   -0.21    0.20
   0  30  13    0.27    0.40
   0 -30 -13    0.04    0.22
   0  32   0    5.79    0.39
   0 -32   0    5.60    0.39
   0  32   1   25.06    0.79
   0 -32  -1   27.02    0.99
   0  32   2    0.79    0.10
   0 -32  -2    0.72    0.09
   0  32   3   10.30    0.40
   0 -32  -3   10.64    0.55
   0  32   4    0.05    0.06
   0 -32  -4    0.00    0.06
   0  32   5    6.03    0.56
   0 -32  -5    6.78    0.46
   0  32   6    8.18    0.51
   0 -32  -6    9.08    0.48
   0  32   7    1.20    0.25
   0 -32  -7    0.77    0.17
   0  32   8    1.12    0.37
   0 -32  -8    0.61    0.18
   0  32   9   -0.29    0.31
   0 -32  -9    0.17    0.20
   0  32  10    1.22    0.47
   0 -32 -10    1.67    0.30
   0  32  11    0.58    0.37
   0 -32 -11   -0.03    0.23
   0  32  12    0.08    0.33
   0 -32 -12    0.32    0.21
   0  32  13   -0.47    0.42
   0 -32 -13   -0.03    0.22
   0  34   0   77.08    3.09
   0 -34   0   77.17    3.22
   0  34   1   11.34    0.63
   0 -34  -1   11.16    0.65
   0  34   2    0.22    0.09
   0 -34  -2    0.32    0.08
   0  34   3   20.63    1.21
   0 -34  -3   19.95    1.16
   0  34   4   45.06    1.23
   0 -34  -4   42.24    1.46
   0  34   6    1.01    0.24
   0 -34  -6    0.92    0.18
   0  34   7    3.99    0.48
   0 -34  -7    3.79    0.25
   0  34   8    0.92    0.37
   0 -34  -8    1.53    0.23
   0  34   9    0.47    0.34
   0 -34  -9    0.34    0.16
   0  34  10    0.21    0.40
   0 -34 -10   -0.06    0.14
   0  34  12    0.03    0.31
   0 -34 -12   -0.08    0.18
   0  36   0   24.12    1.23
   0 -36   0   25.73    1.33
   0  36   1    0.30    0.08
   0 -36  -1    0.33    0.08
   0  36   2    0.18    0.08
   0 -36  -2    0.09    0.07
   0  36   3    2.16    0.14
   0 -36  -3    2.18    0.18
   0  36   4    6.35    0.31
   0 -36  -4    6.81    0.30
   0  36   5    0.30    0.06
   0 -36  -5    0.27    0.05
   0  36   6   -0.05    0.24
   0 -36  -6    0.53    0.20
   0  36   7    2.64    0.48
   0 -36  -7    2.84    0.28
   0  36   9   -0.02    0.35
   0 -36  -9    0.32    0.12
   0  36  10   -0.02    0.54
   0 -36 -10   -0.08    0.18
   0  36  11    0.02    0.29
   0 -36 -11    0.10    0.14
   0  36  12   -0.08    0.34
   0 -36 -12   -0.06    0.20
   0  38   1    0.53    0.08
   0 -38  -1    0.52    0.07
   0  38   2    0.28    0.09
   0 -38  -2    0.29    0.07
   0  38   3   -0.06    0.08
   0 -38  -3    0.01    0.07
   0  38   4    0.26    0.12
   0 -38  -4    0.04    0.08
   0  38   5    0.03    0.06
   0 -38  -5    0.05    0.06
   0  38   6    1.41    0.31
   0 -38  -6    0.87    0.21
   0  38   7    0.23    0.27
   0 -38  -7    0.32    0.17
   0  38   8   -1.21    0.43
   0 -38  -8    0.05    0.14
   0  38   9    0.26    0.31
   0 -38  -9    0.19    0.20
   0 -38 -10    0.12    0.23
   0  38  11   -0.16    0.31
   0 -38 -11   -0.12    0.18
   0  38  12    0.19    0.41
   0 -38 -12    0.17    0.18
   0  40   0    2.34    0.25
   0 -40   0    2.42    0.26
   0  40   1    0.09    0.07
   0 -40  -1    0.02    0.08
   0  40   2    0.30    0.10
   0 -40  -2    0.16    0.07
   0  40   3    1.40    0.15
   0 -40  -3    1.33    0.14
   0  40   4    0.80    0.26
   0 -40  -4    0.99    0.21
   0  40   5    0.09    0.08
   0 -40  -5    0.47    0.13
   0  40   6    0.26    0.28
   0 -40  -6    0.27    0.15
   0  40   8    0.38    0.28
   0 -40  -8    1.34    0.25
   0  40   9   -0.09    0.31
   0 -40  -9    0.19    0.20
   0  40  10    0.03    0.37
   0 -40 -10    0.01    0.20
   0  40  11    0.58    0.38
   0 -40 -11   -0.07    0.17
   0  42   0    2.51    0.26
   0 -42   0    2.73    0.26
   0  42   1    1.82    0.20
   0 -42  -1    2.22    0.24
   0  42   2    0.11    0.09
   0 -42  -2    0.14    0.08
   0  42   3    1.00    0.14
   0 -42  -3    0.86    0.15
   0  42   4    0.65    0.11
   0 -42  -4    0.51    0.14
   0  42   5    0.44    0.10
   0 -42  -5    0.62    0.09
   0  42   6    0.23    0.28
   0 -42  -6    0.32    0.13
   0  42   7   -0.26    0.23
   0 -42  -7    0.19    0.19
   0  42   8   -0.02    0.30
   0 -42  -8    0.46    0.22
   0  42   9   -0.13    0.23
   0 -42  -9    0.20    0.18
   0  42  10   -0.21    0.29
   0 -42 -10    0.07    0.17
   0  42  11   -0.05    0.33
   0 -42 -11   -0.08    0.21
   0  44   0    0.17    0.08
   0 -44   0    0.12    0.10
   0  44   1    0.13    0.09
   0 -44  -1   -0.05    0.08
   0  44   2    0.38    0.11
   0 -44  -2    0.33    0.13
   0  44   3    0.26    0.11
   0 -44  -3    0.32    0.10
   0  44   4    0.04    0.18
   0 -44  -4    0.18    0.13
   0  44   5    0.53    0.13
   0 -44  -5    0.68    0.11
   0  44   7    0.27    0.31
   0 -44  -7    0.05    0.19
   0  44   8   -0.09    0.26
   0 -44  -8    0.10    0.20
   0  44   9    0.51    0.31
   0 -44  -9    0.18    0.22
   0  44  10   -0.29    0.32
   0 -44 -10    0.22    0.17
   0  46   0    3.35    0.31
   0 -46   0    3.04    0.27
   0  46   1    3.12    0.21
   0 -46  -1    3.35    0.23
   0  46   2    0.30    0.10
   0 -46  -2    0.46    0.15
   0  46   3    1.13    0.15
   0 -46  -3    1.32    0.15
   0  46   4    0.49    0.12
   0 -46  -4    0.74    0.13
   0  46   5    0.34    0.11
   0 -46  -5    0.23    0.09
   0  46   6    1.03    0.30
   0 -46  -6    1.20    0.21
   0  46   7    0.72    0.34
   0 -46  -7    0.45    0.19
   0  46   8    0.08    0.31
   0 -46  -8    0.35    0.20
   0  46   9    0.42    0.34
   0 -46  -9    0.43    0.23
   0  46  10   -0.10    0.25
   0 -46 -10   -0.03    0.20
   0  48   0    3.39    0.28
   0 -48   0    3.91    0.33
   0  48   1   -0.07    0.10
   0 -48  -1    0.00    0.08
   0  48   2    0.14    0.13
   0 -48  -2    0.07    0.09
   0  48   3   -0.04    0.18
   0 -48  -3    0.11    0.10
   0  48   4    3.60    0.26
   0 -48  -4    3.95    0.33
   0  48   5    0.57    0.14
   0 -48  -5    0.46    0.12
   0  48   6    0.37    0.27
   0 -48  -6    0.25    0.60
   0  48   7    0.02    0.27
   0 -48  -7   -0.11    0.16
   0  48   8    0.63    0.30
   0 -48  -8    0.98    0.25
   0  48   9    0.09    0.31
   0 -48  -9    0.25    0.28
   0  50   0    0.53    0.17
   0 -50   0    0.77    0.25
   0  50   1    1.16    0.23
   0 -50  -1    1.02    0.26
   0  50   2    0.05    0.12
   0 -50  -2   -0.08    0.11
   0  50   3    0.61    0.16
   0 -50  -3    0.40    0.12
   0  50   4   -0.09    0.12
   0 -50  -4    0.05    0.09
   0  50   5    0.66    0.35
   0 -50  -5    0.92    0.29
   0  50   6   -0.02    0.30
   0 -50  -6    0.26    0.23
   0  50   7    0.17    0.29
   0 -50  -7    0.06    0.25
   0  50   8   -0.17    0.39
   0 -50  -8    0.16    0.24
   0  50   9    0.10    0.24
   0 -50  -9    0.16    0.23
   0  52   0    2.36    0.27
   0 -52   0    2.17    0.30
   0  52   1    0.54    0.14
   0 -52  -1    0.46    0.12
   0  52   2   -0.02    0.10
   0 -52  -2    0.11    0.10
   0  52   3   -0.01    0.18
   0 -52  -3   -0.01    0.19
   0  52   4    1.74    0.25
   0 -52  -4    2.00    0.21
   0  52   5    0.10    0.13
   0 -52  -5   -0.11    0.13
   0  52   6   -0.30    0.24
   0 -52  -6    0.00    0.19
   0  52   7    0.25    0.29
   0 -52  -7    0.73    0.26
   0  52   8    0.47    0.34
   0 -52  -8   -0.03    0.19
   0  54   1    0.62    0.19
   0 -54  -1    0.68    0.14
   0  54   2   -0.11    0.11
   0 -54  -2    0.11    0.11
   0  54   3    0.40    0.17
   0 -54  -3    0.47    0.15
   0  54   4   -0.12    0.14
   0 -54  -4    0.22    0.13
   0  54   5    0.08    0.11
   0 -54  -5    0.05    0.10
   0  54   6    0.17    0.22
   0 -54  -6    0.14    0.19
   0  54   7    0.68    0.34
   0 -54  -7    0.43    0.24
   0  54   8   -0.11    0.27
   0 -54  -8    0.12    0.19
   0  56   0    0.24    0.20
   0 -56   0    0.26    0.23
   0  56   1    0.04    0.11
   0 -56  -1    0.01    0.13
   0  56   2   -0.09    0.14
   0 -56  -2    0.03    0.13
   0  56   3   -0.04    0.08
   0 -56  -3    0.01    0.11
   0  56   4    0.05    0.11
   0 -56  -4   -0.11    0.13
   0  56   5    0.03    0.11
   0 -56  -5    0.08    0.10
   0  56   6    0.58    0.26
   0 -56  -6    0.12    0.21
   0  56   7    0.00    0.27
   0 -56  -7   -0.03    0.23
   0  58   0    0.15    0.19
   0 -58   0    0.61    0.19
   0  58   1    0.77    0.24
   0 -58  -1    0.70    0.22
   0  58   2    0.00    0.14
   0 -58  -2   -0.15    0.17
   0  58   3   -0.01    0.14
   0 -58  -3    0.19    0.17
   0  58   4    0.24    0.14
   0 -58  -4   -0.04    0.08
   0  58   5    0.21    0.13
   0 -58  -5    0.04    0.09
   0  58   6    0.00    0.31
   0 -58  -6    0.06    0.25
   0  58   7    0.04    0.24
   0 -58  -7   -0.10    0.18
   0  60   0    0.05    0.17
   0 -60   0   -0.14    0.16
   0  60   1    0.51    0.25
   0 -60  -1    0.32    0.18
   0  60   2    0.01    0.16
   0 -60  -2    0.16    0.15
   0  60   3    0.13    0.16
   0 -60  -3   -0.03    0.12
   0  60   4   -0.13    0.18
   0 -60  -4    0.12    0.29
   0  60   5   -0.06    0.11
   0 -60  -5   -0.10    0.10
   0  60   6    0.11    0.23
   0 -60  -6    0.00    0.20
   0  62   0    0.00    0.25
   0 -62   0    0.03    0.30
   0  62   1    0.09    0.18
   0 -62  -1    0.41    0.19
   0  62   2   -0.03    0.13
   0 -62  -2    0.20    0.16
   0  62   3    0.13    0.14
   0 -62  -3    0.02    0.14
   0  62   4   -0.01    0.15
   0 -62  -4   -0.06    0.09
   0  62   5   -0.05    0.26
   0 -62  -5    0.13    0.30
   0  62   6   -0.14    0.18
   0 -62  -6    0.17    0.19
   0  64   0    0.05    0.21
   0 -64   0   -0.04    0.18
   0  64   1    0.06    0.14
   0 -64  -1    0.19    0.16
   0  64   2   -0.02    0.15
   0 -64  -2   -0.02    0.11
   0  64   3    0.02    0.15
   0 -64  -3    0.09    0.16
   0  64   4    0.18    0.14
   0 -64  -4    0.04    0.12
   0  64   5    0.13    0.19
   0 -64  -5    0.10    0.20
   0  66   1   -0.09    0.16
   0 -66  -1   -0.03    0.15
   0  66   2    0.10    0.15
   0 -66  -2    0.16    0.16
   0  66   3   -0.04    0.15
   0 -66  -3    0.18    0.15
   0  66   4    0.07    0.32
   0 -66  -4    0.00    0.35
   0  66   5   -0.10    0.23
   0 -66  -5    0.24    0.23
   0  68   0    0.32    0.34
   0 -68   0   -0.12    0.27
   0  68   1    0.13    0.17
   0 -68  -1    0.18    0.16
   0  68   2    0.09    0.20
   0 -68  -2    0.25    0.24
   0  68   3    0.01    0.19
   0 -68  -3    0.39    0.32
   0  68   4   -0.08    0.20
   0 -68  -4   -0.09    0.19
   0  70   0    0.08    0.24
   0 -70   0    0.41    0.26
   0  70   1    0.21    0.21
   0 -70  -1    0.14    0.24
   0  70   2   -0.13    0.27
   0 -70  -2    0.09    0.18
   0  70   3   -0.08    0.18
   0 -70  -3   -0.10    0.21
   0  72   0   -0.06    0.20
   0 -72   0    0.61    0.31
   0 -72  -1   -0.32    0.32
   0  72   2    0.10    0.26
   0 -72  -2    0.04    0.28
   0  72   3   -0.06    0.17
   0 -72  -3    0.36    0.32
   0  74   0    0.21    0.29
   0 -74   0    0.06    0.18
   0  74   1    0.14    0.19
   0 -74  -1    0.04    0.21
   0  74   2    0.04    0.27
   0 -74  -2   -0.25    0.20
   0  76   2   -0.01    0.54
   1   1 -16   -0.08    0.08
  -1  -1  16   -0.07    0.10
   1   1 -15   -0.01    0.10
  -1  -1  15    0.17    0.11
   1   1 -14    0.44    0.13
  -1  -1  14    0.47    0.13
   1   1 -13    1.69    0.33
  -1  -1  13    1.30    0.17
   1   1 -12    2.03    0.21
  -1  -1  12    2.40    0.22
   1   1 -11    4.73    0.30
  -1  -1  11    4.64    0.27
   1   1 -10    0.79    0.11
  -1  -1  10    0.86    0.12
   1   1  -9   18.86    0.76
  -1  -1   9   19.83    0.77
   1   1  -8   45.08    1.32
  -1  -1   8   45.64    1.34
   1   1  -7   72.62    1.75
  -1  -1   7   74.60    2.30
   1   1  -6    0.29    0.06
  -1  -1   6    0.14    0.07
   1   1  -5   23.10    1.04
  -1  -1   5   23.74    1.23
   1   1  -4  836.69   16.79
  -1  -1   4  884.74   17.34
   1   1  -3  391.08    8.67
  -1  -1   3  394.48    9.71
   1   1  -2    6.03    0.27
  -1  -1   2    5.89    0.29
   1   1  -1    0.32    0.05
  -1  -1   1    0.34    0.05
   1   1   0  529.29   10.76
  -1  -1   0  548.30   13.09
   1   1   1  160.65    3.65
  -1  -1  -1  157.87    3.58
   1   1   2  131.00    3.10
  -1  -1  -2  125.75    3.00
   1   1   3  169.17    4.59
  -1  -1  -3  158.42    3.68
   1   1   4  184.00    4.13
  -1  -1  -4  183.06    4.17
   1   1   5   10.51    0.59
  -1  -1  -5   11.22    0.59
   1   1   6    0.43    0.08
  -1  -1  -6    0.37    0.07
   1   1   7   47.67    1.39
  -1  -1  -7   50.70    1.41
   1   1   8    2.97    0.18
  -1  -1  -8    2.85    0.19
   1   1   9    2.23    0.25
  -1  -1  -9    1.80    0.19
   1   1  10    0.53    0.09
  -1  -1 -10    0.55    0.10
   1   1  11    5.07    0.29
  -1  -1 -11    5.12    0.25
   1   1  12    0.14    0.26
  -1  -1 -12   -0.12    0.13
   1   1  13    0.45    0.13
  -1  -1 -13    0.71    0.15
   1   1  14    0.02    0.14
  -1  -1 -14    0.03    0.13
   1   1  15    0.46    0.22
  -1  -1 -15    0.46    0.20
   1   1  16    0.07    0.17
  -1  -1 -16    0.10    0.15
   1   3 -16   -0.01    0.11
  -1  -3  16    0.29    0.20
   1   3 -15    0.08    0.14
  -1  -3  15    0.04    0.11
   1   3 -14    0.06    0.12
  -1  -3  14    0.11    0.12
   1   3 -13    1.74    0.25
  -1  -3  13    2.10    0.39
   1   3 -12    3.80    0.32
  -1  -3  12    3.70    0.48
   1   3 -11    3.07    0.21
  -1  -3  11    2.39    0.19
   1   3 -10    0.37    0.09
  -1  -3  10    0.35    0.08
   1   3  -9    6.62    0.33
  -1  -3   9    6.67    0.33
   1   3  -8   50.61    1.38
  -1  -3   8   49.58    1.36
   1   3  -7    9.63    0.38
  -1  -3   7    9.55    0.45
   1   3  -6    0.60    0.09
  -1  -3   6    0.32    0.11
   1   3  -5    3.29    0.20
  -1  -3   5    3.40    0.19
   1   3  -4  116.01    4.35
  -1  -3   4  114.01    4.03
   1   3  -3    5.00    0.27
  -1  -3   3    5.27    0.27
   1   3  -2    6.97    0.29
  -1  -3   2    7.15    0.31
   1   3  -1  260.93    6.17
  -1  -3   1  260.15    7.26
   1   3   0   33.01    1.00
  -1  -3   0   32.46    1.02
   1   3   1    5.25    0.20
  -1  -3  -1    4.73    0.22
   1   3   2    5.05    0.23
  -1  -3  -2    5.28    0.24
   1   3   3 1039.05   19.62
  -1  -3  -3  946.47   18.35
   1   3   4   31.81    1.36
  -1  -3  -4   27.39    1.40
   1   3   5    0.46    0.07
  -1  -3  -5    0.48    0.06
   1   3   6    1.59    0.13
  -1  -3  -6    1.58    0.13
   1   3   7  134.64    3.12
  -1  -3  -7  159.22    4.05
   1   3   8    0.02    0.07
  -1  -3  -8    0.09    0.12
   1   3   9    0.62    0.12
  -1  -3  -9    0.53    0.09
   1   3  10    0.17    0.09
  -1  -3 -10    0.12    0.09
   1   3  11    6.61    0.33
  -1  -3 -11    6.67    0.31
   1   3  12    0.14    0.12
  -1  -3 -12   -0.01    0.10
   1   3  13    0.34    0.18
  -1  -3 -13    0.41    0.19
   1   3  14   -0.02    0.09
  -1  -3 -14   -0.01    0.12
   1   3  15    0.15    0.14
  -1  -3 -15    0.28    0.14
   1   3  16   -0.07    0.14
  -1  -3 -16   -0.04    0.16
   1   5 -16    0.09    0.22
  -1  -5  16   -0.07    0.23
   1   5 -15    0.02    0.12
  -1  -5  15    0.05    0.12
   1   5 -14    0.03    0.21
  -1  -5  14   -0.06    0.11
   1   5 -13    0.35    0.14
  -1  -5  13    0.38    0.11
   1   5 -12    2.30    0.19
  -1  -5  12    2.45    0.20
   1   5 -11    0.03    0.09
  -1  -5  11   -0.05    0.08
   1   5 -10    1.52    0.17
  -1  -5  10    1.54    0.18
   1   5  -9    1.12    0.11
  -1  -5   9    1.24    0.14
   1   5  -8   20.78    0.85
  -1  -5   8   17.84    0.92
   1   5  -7    4.82    0.25
  -1  -5   7    4.68    0.25
   1   5  -6    8.04    0.44
  -1  -5   6    8.35    0.42
   1   5  -5    8.42    0.46
  -1  -5   5    8.55    0.35
   1   5  -4  155.66    3.72
  -1  -5   4  153.29    3.79
   1   5  -3   34.20    1.12
  -1  -5   3   34.38    1.17
   1   5  -2    4.00    0.21
  -1  -5   2    3.85    0.21
   1   5  -1   69.27    2.03
  -1  -5   1   67.23    1.90
   1   5   0   24.51    0.86
  -1  -5   0   24.97    0.87
   1   5   1  116.73    3.05
  -1  -5  -1  117.05    2.83
   1   5   2   20.42    0.81
  -1  -5  -2   21.46    0.71
   1   5   3  298.34    7.39
  -1  -5  -3  274.83    6.06
   1   5   4   34.41    1.22
  -1  -5  -4   32.71    1.04
   1   5   5    4.57    0.22
  -1  -5  -5    4.31    0.23
   1   5   6   11.88    0.43
  -1  -5  -6   12.37    0.44
   1   5   7   38.58    0.98
  -1  -5  -7   41.76    1.28
   1   5   8    1.14    0.09
  -1  -5  -8    1.01    0.11
   1   5   9    2.49    0.17
  -1  -5  -9    2.61    0.17
   1   5  10    0.25    0.20
  -1  -5 -10    0.23    0.14
   1   5  11    5.15    0.26
  -1  -5 -11    5.27    0.30
   1   5  12    0.41    0.12
  -1  -5 -12    0.19    0.12
   1   5  13    0.35    0.14
  -1  -5 -13    0.27    0.13
   1   5  14   -0.01    0.17
  -1  -5 -14   -0.03    0.14
   1   5  15   -0.07    0.13
  -1  -5 -15    0.03    0.14
   1   5  16    0.09    0.18
  -1  -5 -16    0.01    0.14
  -1  -7  17    0.05    0.11
   1   7 -16    0.42    0.28
  -1  -7  16    0.24    0.25
   1   7 -15    0.07    0.11
  -1  -7  15   -0.08    0.10
   1   7 -14   -0.06    0.11
  -1  -7  14    0.07    0.11
   1   7 -13    0.02    0.11
  -1  -7  13    0.02    0.08
   1   7 -12    2.76    0.20
  -1  -7  12    3.61    0.27
   1   7 -11    1.17    0.15
  -1  -7  11    1.65    0.30
   1   7 -10    0.00    0.06
  -1  -7  10   -0.10    0.08
   1   7  -9    0.39    0.07
  -1  -7   9    0.40    0.11
   1   7  -8   12.41    0.46
  -1  -7   8   12.96    0.46
   1   7  -7    9.26    0.36
  -1  -7   7    9.93    0.56
   1   7  -6    5.63    0.24
  -1  -7   6    6.12    0.28
   1   7  -5    9.13    0.37
  -1  -7   5    9.34    0.35
   1   7  -4   73.19    2.86
  -1  -7   4   82.36    3.39
   1   7  -3   64.06    2.71
  -1  -7   3   62.09    3.35
   1   7  -2    0.18    0.06
  -1  -7   2    0.11    0.05
   1   7  -1   20.28    0.71
  -1  -7   1   21.34    0.85
   1   7   0    5.28    0.23
  -1  -7   0    4.90    0.25
   1   7   1    0.35    0.06
  -1  -7  -1    0.32    0.03
   1   7   2   32.10    1.17
  -1  -7  -2   33.44    0.88
   1   7   3   57.77    2.60
  -1  -7  -3   49.60    1.64
   1   7   4    1.82    0.13
  -1  -7  -4    2.03    0.12
   1   7   5   44.02    1.31
  -1  -7  -5   41.23    1.25
   1   7   6    0.57    0.07
  -1  -7  -6    0.55    0.09
   1   7   7   11.92    0.39
  -1  -7  -7   11.93    0.49
   1   7   8    0.00    0.07
  -1  -7  -8    0.09    0.06
   1   7   9    1.61    0.13
  -1  -7  -9    1.86    0.15
   1   7  10    0.05    0.09
  -1  -7 -10    0.09    0.09
   1   7  11    0.91    0.14
  -1  -7 -11    0.97    0.18
   1   7  12    0.12    0.13
  -1  -7 -12    0.31    0.12
   1   7  13    0.26    0.15
  -1  -7 -13    0.51    0.16
   1   7  14   -0.05    0.12
  -1  -7 -14    0.06    0.10
   1   7  15   -0.12    0.12
  -1  -7 -15    0.00    0.14
   1   7  16   -0.26    0.31
   1   9 -17   -0.07    0.11
  -1  -9  17    0.17    0.16
   1   9 -16   -0.16    0.25
  -1  -9  16    0.12    0.63
   1   9 -15   -0.40    0.34
  -1  -9  15    0.11    0.12
   1   9 -14    0.04    0.15
  -1  -9  14    0.01    0.11
   1   9 -13   -0.06    0.11
  -1  -9  13   -0.05    0.11
   1   9 -12    0.76    0.14
  -1  -9  12    0.92    0.15
   1   9 -11   -0.05    0.08
  -1  -9  11    0.07    0.09
   1   9 -10    0.16    0.06
  -1  -9  10    0.15    0.13
   1   9  -9    0.65    0.08
  -1  -9   9    0.55    0.11
   1   9  -8    5.46    0.25
  -1  -9   8    5.88    0.25
   1   9  -7    3.61    0.43
  -1  -9   7    2.88    0.43
   1   9  -6    1.09    0.10
  -1  -9   6    1.08    0.09
   1   9  -5    6.31    0.29
  -1  -9   5    6.09    0.25
   1   9  -4    0.14    0.06
  -1  -9   4    0.14    0.06
   1   9  -3    5.00    0.25
  -1  -9   3    5.36    0.28
   1   9  -2  150.96    3.85
  -1  -9   2  148.42    3.76
   1   9  -1  148.42    3.58
  -1  -9   1  143.04    3.55
   1   9   0   41.07    1.34
  -1  -9   0   40.29    1.37
   1   9   1   30.84    0.99
  -1  -9  -1   28.30    0.86
   1   9   2    9.98    0.75
  -1  -9  -2   10.89    0.76
   1   9   3    7.28    0.53
  -1  -9  -3    6.43    0.43
   1   9   4    0.07    0.04
  -1  -9  -4    0.05    0.04
   1   9   5    2.17    0.13
  -1  -9  -5    1.90    0.12
   1   9   6    0.55    0.07
  -1  -9  -6    0.57    0.08
   1   9   7    2.23    0.19
  -1  -9  -7    2.33    0.17
   1   9   8    4.10    0.21
  -1  -9  -8    4.22    0.18
   1   9   9    1.18    0.12
  -1  -9  -9    1.12    0.10
   1   9  10    0.13    0.10
  -1  -9 -10    0.05    0.08
   1   9  11    2.06    0.23
  -1  -9 -11    2.46    0.27
   1   9  12    0.23    0.11
  -1  -9 -12    0.29    0.12
   1   9  13    0.24    0.12
  -1  -9 -13    0.50    0.13
   1   9  14    0.01    0.12
  -1  -9 -14    0.20    0.15
   1   9  15    0.05    0.11
  -1  -9 -15    0.05    0.26
   1   9  16    0.03    0.22
  -1  -9 -16    0.02    0.18
   1  11 -17   -0.04    0.14
  -1 -11  17    0.10    0.14
   1  11 -16    0.18    0.19
  -1 -11  16    0.21    0.41
   1  11 -15    0.22    0.12
  -1 -11  15   -0.12    0.12
   1  11 -14    0.14    0.12
  -1 -11  14    0.16    0.10
   1  11 -13    0.12    0.10
  -1 -11  13    0.06    0.10
   1  11 -12    0.34    0.20
  -1 -11  12    0.28    0.10
   1  11 -11    0.00    0.20
  -1 -11  11    0.11    0.11
   1  11 -10    0.92    0.10
  -1 -11  10    0.80    0.15
   1  11  -9    0.16    0.07
  -1 -11   9    0.12    0.09
   1  11  -8    2.33    0.13
  -1 -11   8    2.51    0.14
   1  11  -7    0.64    0.09
  -1 -11   7    0.58    0.10
   1  11  -6    0.01    0.05
  -1 -11   6    0.02    0.06
   1  11  -5    1.35    0.11
  -1 -11   5    1.29    0.10
   1  11  -4    3.78    0.21
  -1 -11   4    3.83    0.21
   1  11  -3   11.84    0.49
  -1 -11   3   11.44    0.46
   1  11  -2    5.73    0.30
  -1 -11   2    5.90    0.29
   1  11  -1   18.61    0.69
  -1 -11   1   19.20    0.67
   1  11   0    0.27    0.05
  -1 -11   0    0.16    0.04
   1  11   1    1.18    0.11
  -1 -11  -1    1.05    0.07
   1  11   3    4.40    0.34
  -1 -11  -3    4.51    0.34
   1  11   4    4.84    0.21
  -1 -11  -4    4.96    0.21
   1  11   5    0.30    0.06
  -1 -11  -5    0.30    0.05
   1  11   6    0.64    0.07
  -1 -11  -6    0.65    0.08
   1  11   7    0.40    0.08
  -1 -11  -7    0.34    0.09
   1  11   8    3.25    0.18
  -1 -11  -8    3.20    0.18
   1  11   9    0.04    0.10
  -1 -11  -9   -0.11    0.08
   1  11  10    0.10    0.08
  -1 -11 -10    0.32    0.09
   1  11  11    0.12    0.09
  -1 -11 -11    0.03    0.09
   1  11  12    0.29    0.22
  -1 -11 -12    0.10    0.12
   1  11  13   -0.06    0.13
  -1 -11 -13   -0.11    0.17
   1  11  14    0.05    0.11
  -1 -11 -14    0.00    0.13
   1  11  15    0.14    0.21
  -1 -11 -15    0.05    0.24
   1  11  16    0.03    0.11
  -1 -11 -16    0.23    0.19
   1  13 -16   -0.06    0.13
  -1 -13  16   -0.17    0.16
   1  13 -15    0.13    0.10
  -1 -13  15    0.03    0.10
   1  13 -14    0.04    0.13
  -1 -13  14    0.04    0.09
   1  13 -13   -0.01    0.11
  -1 -13  13   -0.03    0.08
   1  13 -12    0.16    0.10
  -1 -13  12    0.15    0.11
   1  13 -11    1.16    0.14
  -1 -13  11    1.55    0.16
   1  13 -10    0.32    0.07
  -1 -13  10    0.34    0.18
   1  13  -9    2.34    0.16
  -1 -13   9    2.78    0.18
   1  13  -8    3.12    0.29
  -1 -13   8    2.92    0.24
   1  13  -7   10.24    0.39
  -1 -13   7   12.16    0.43
   1  13  -6    2.72    0.17
  -1 -13   6    2.55    0.16
   1  13  -5    2.56    0.17
  -1 -13   5    2.47    0.17
   1  13  -4    0.02    0.05
  -1 -13   4    0.06    0.05
   1  13  -3    9.86    0.52
  -1 -13   3    9.52    0.39
   1  13  -2   41.01    1.68
  -1 -13   2   40.70    1.64
   1  13  -1    1.47    0.12
  -1 -13   1    1.20    0.11
   1  13   0   17.58    0.69
  -1 -13   0   17.77    0.66
   1  13   1   12.26    0.48
  -1 -13  -1   12.16    0.48
   1  13   2   20.41    0.63
  -1 -13  -2   20.51    0.61
   1  13   3  144.12    5.17
  -1 -13  -3  139.22    4.68
   1  13   4   10.42    0.36
  -1 -13  -4   11.10    0.37
   1  13   5    7.47    0.27
  -1 -13  -5    6.78    0.24
   1  13   6    1.94    0.14
  -1 -13  -6    2.06    0.14
   1  13   7    1.61    0.13
  -1 -13  -7    1.73    0.12
   1  13   8    0.28    0.24
  -1 -13  -8    0.60    0.14
   1  13   9    0.07    0.08
  -1 -13  -9    0.02    0.07
   1  13  10   -0.03    0.08
  -1 -13 -10   -0.02    0.07
   1  13  11    0.07    0.10
  -1 -13 -11    0.10    0.10
   1  13  12    0.06    0.10
  -1 -13 -12    0.21    0.11
   1  13  13   -0.15    0.14
  -1 -13 -13    0.08    0.10
   1  13  14   -0.05    0.10
  -1 -13 -14   -0.01    0.12
   1  13  15    0.11    0.17
  -1 -13 -15   -0.12    0.35
   1  13  16    0.06    0.10
  -1 -13 -16   -0.03    0.15
   1  15 -16    0.13    0.17
  -1 -15  16   -0.05    0.17
   1  15 -15    0.67    0.37
  -1 -15  15    0.20    0.13
   1  15 -14    0.07    0.11
  -1 -15  14   -0.10    0.12
   1  15 -13   -0.05    0.10
  -1 -15  13    0.02    0.14
   1  15 -12    0.11    0.08
  -1 -15  12    0.10    0.08
   1  15 -11    3.09    0.21
  -1 -15  11    3.57    0.24
   1  15 -10    0.75    0.10
  -1 -15  10    1.01    0.15
   1  15  -9    0.59    0.09
  -1 -15   9    0.63    0.10
   1  15  -8    2.51    0.16
  -1 -15   8    2.41    0.17
   1  15  -7    8.92    0.31
  -1 -15   7    8.86    0.41
   1  15  -6    1.34    0.10
  -1 -15   6    1.52    0.10
   1  15  -5    0.42    0.06
  -1 -15   5    0.37    0.06
   1  15  -4   24.96    0.87
  -1 -15   4   24.95    0.79
   1  15  -3   87.12    2.29
  -1 -15   3   85.33    2.10
   1  15  -2    0.94    0.08
  -1 -15   2    1.15    0.09
   1  15  -1  142.29    3.69
  -1 -15   1  163.70    4.86
   1  15   0   28.71    1.03
  -1 -15   0   27.56    1.00
   1  15   1   18.13    1.28
  -1 -15  -1   18.51    0.87
   1  15   2    4.22    0.20
  -1 -15  -2    4.21    0.19
   1  15   3   19.80    1.01
  -1 -15  -3   18.80    1.26
   1  15   4    0.29    0.14
  -1 -15  -4    0.23    0.09
   1  15   5    0.05    0.03
  -1 -15  -5    0.08    0.04
   1  15   6    0.04    0.05
  -1 -15  -6   -0.01    0.04
   1  15   7   14.30    0.51
  -1 -15  -7   15.86    0.54
   1  15   8   -0.03    0.07
  -1 -15  -8    0.02    0.06
   1  15   9    0.27    0.22
  -1 -15  -9    0.02    0.08
   1  15  10    0.15    0.09
  -1 -15 -10    0.14    0.09
   1  15  11    0.25    0.11
  -1 -15 -11    0.44    0.11
   1  15  12   -0.02    0.12
  -1 -15 -12    0.07    0.11
   1  15  13    0.06    0.12
  -1 -15 -13    0.01    0.11
   1  15  14    0.63    0.67
  -1 -15 -14    0.05    0.11
   1  15  15   -0.30    0.25
  -1 -15 -15   -0.02    0.22
   1  15  16    0.09    0.23
  -1 -15 -16    0.17    0.19
   1  17 -16    0.02    0.17
  -1 -17  16   -0.03    0.12
   1  17 -15    0.18    0.41
  -1 -17  15   -0.08    0.20
   1  17 -14    0.13    0.11
  -1 -17  14    0.10    0.10
   1  17 -13   -0.08    0.11
  -1 -17  13   -0.11    0.08
   1  17 -12   -0.01    0.07
  -1 -17  12    0.02    0.09
   1  17 -11    0.14    0.09
  -1 -17  11    0.10    0.08
   1  17 -10    0.10    0.08
  -1 -17  10   -0.02    0.10
   1  17  -9    0.38    0.07
  -1 -17   9    0.34    0.21
   1  17  -8    2.23    0.13
  -1 -17   8    2.50    0.18
   1  17  -7    1.69    0.11
  -1 -17   7    1.67    0.14
   1  17  -6    4.13    0.18
  -1 -17   6    3.59    0.17
   1  17  -5    1.66    0.12
  -1 -17   5    1.58    0.14
   1  17  -4    0.61    0.07
  -1 -17   4    0.52    0.06
   1  17  -3    0.46    0.06
  -1 -17   3    0.48    0.06
   1  17  -2   18.32    0.71
  -1 -17   2   18.77    0.69
   1  17  -1   42.61    1.90
  -1 -17   1   56.40    2.49
   1  17   0   24.23    0.90
  -1 -17   0   24.79    1.04
   1  17   1   30.69    1.15
  -1 -17  -1   29.51    0.95
   1  17   2   20.24    0.75
  -1 -17  -2   18.61    0.62
   1  17   3    1.20    0.20
  -1 -17  -3    1.23    0.14
   1  17   4    1.81    0.22
  -1 -17  -4    1.82    0.22
   1  17   6    1.73    0.10
  -1 -17  -6    2.17    0.12
   1  17   7    0.13    0.06
  -1 -17  -7    0.12    0.06
   1  17   8    0.27    0.07
  -1 -17  -8    0.25    0.09
   1  17   9   -0.02    0.07
  -1 -17  -9    0.06    0.08
   1  17  10   -0.10    0.13
  -1 -17 -10    0.07    0.08
   1  17  11    0.11    0.10
  -1 -17 -11    0.12    0.10
   1  17  12    0.21    0.11
  -1 -17 -12    0.14    0.11
   1  17  13   -0.17    0.14
  -1 -17 -13   -0.01    0.11
   1  17  14    0.04    0.10
  -1 -17 -14   -0.11    0.13
   1  17  15   -0.01    0.20
  -1 -17 -15    0.15    0.20
   1  19 -15    0.18    0.37
  -1 -19  15    0.09    0.17
   1  19 -14    0.04    0.09
  -1 -19  14    0.06    0.10
   1  19 -13    0.11    0.11
  -1 -19  13    0.03    0.09
   1  19 -12    0.24    0.10
  -1 -19  12    0.19    0.09
   1  19 -11    1.17    0.14
  -1 -19  11    1.25    0.11
   1  19 -10    0.41    0.10
  -1 -19  10    0.70    0.15
   1  19  -9    0.09    0.05
  -1 -19   9    0.08    0.06
   1  19  -8   10.92    0.39
  -1 -19   8   12.58    0.48
   1  19  -7    1.68    0.10
  -1 -19   7    1.77    0.14
   1  19  -6    2.19    0.12
  -1 -19   6    2.34    0.15
   1  19  -5    4.97    0.25
  -1 -19   5    4.81    0.36
   1  19  -4   54.54    1.51
  -1 -19   4   53.98    1.42
   1  19  -3    0.01    0.03
  -1 -19   3   -0.01    0.04
   1  19  -2   72.58    1.99
  -1 -19   2   64.32    1.96
   1  19  -1    0.01    0.05
  -1 -19   1   -0.02    0.05
   1  19   0  101.93    4.26
  -1 -19   0  105.53    3.98
   1  19   1    5.57    0.45
  -1 -19  -1    5.03    0.28
   1  19   2   75.67    1.99
  -1 -19  -2   75.78    1.91
   1  19   3   14.32    0.45
  -1 -19  -3   14.42    0.47
   1  19   4   25.87    1.54
  -1 -19  -4   41.89    1.66
   1  19   5    2.23    0.29
  -1 -19  -5    3.00    0.31
   1  19   6    8.31    0.61
  -1 -19  -6    8.52    0.50
   1  19   7    6.40    0.26
  -1 -19  -7    9.36    0.49
   1  19   8    2.29    0.12
  -1 -19  -8    2.41    0.16
   1  19   9    0.53    0.09
  -1 -19  -9    0.54    0.10
   1  19  10    0.17    0.08
  -1 -19 -10    0.10    0.08
   1  19  11    1.06    0.33
  -1 -19 -11    1.05    0.17
   1  19  12    0.21    0.12
  -1 -19 -12    0.15    0.11
   1  19  13    0.01    0.09
  -1 -19 -13   -0.07    0.11
   1  19  14    0.19    0.29
  -1 -19 -14   -0.07    0.24
   1  19  15    0.34    0.23
  -1 -19 -15    0.06    0.20
   1  21 -15    0.45    0.43
   1  21 -14   -0.30    0.30
  -1 -21  14    0.05    0.18
   1  21 -13    0.16    0.10
  -1 -21  13    0.05    0.08
   1  21 -12    0.12    0.13
  -1 -21  12    0.05    0.08
   1  21 -11    1.36    0.13
  -1 -21  11    1.69    0.17
   1  21 -10    0.00    0.06
  -1 -21  10   -0.02    0.06
   1  21  -9    0.00    0.05
  -1 -21   9    0.07    0.05
   1  21  -8    0.40    0.05
  -1 -21   8    0.38    0.06
   1  21  -7    9.47    0.33
  -1 -21   7   10.47    0.37
   1  21  -6    1.30    0.06
  -1 -21   6    1.68    0.10
   1  21  -5    7.14    0.28
  -1 -21   5    7.44    0.25
   1  21  -4    1.80    0.12
  -1 -21   4    1.62    0.11
   1  21  -3   52.71    1.34
  -1 -21   3   55.70    1.55
   1  21  -2   38.69    1.19
  -1 -21   2   39.09    1.35
   1  21  -1   92.69    3.81
  -1 -21   1   97.33    3.76
   1  21   0    1.16    0.14
  -1 -21   0    1.03    0.14
   1  21   1    4.89    0.28
  -1 -21  -1    5.49    0.31
   1  21   2   88.11    2.39
  -1 -21  -2   87.36    3.09
   1  21   3   29.43    0.92
  -1 -21  -3   29.99    0.91
   1  21   5    0.08    0.15
  -1 -21  -5   -0.03    0.09
   1  21   6   17.24    0.98
  -1 -21  -6   16.57    0.81
   1  21   7    6.50    0.33
  -1 -21  -7    7.18    0.43
   1  21   9    0.05    0.04
  -1 -21  -9   -0.02    0.06
   1  21  10    0.49    0.08
  -1 -21 -10    0.56    0.09
   1  21  11    0.17    0.09
  -1 -21 -11    0.25    0.12
   1  21  12    0.10    0.09
  -1 -21 -12   -0.08    0.09
   1  21  13   -0.09    0.10
  -1 -21 -13    0.11    0.10
   1  21  14    0.23    0.29
  -1 -21 -14   -0.28    0.25
   1  21  15    0.03    0.29
  -1 -21 -15    0.01    0.13
   1  23 -15    0.13    0.46
  -1 -23  15   -0.12    0.20
   1  23 -14    0.19    0.32
  -1 -23  14   -0.01    0.12
   1  23 -13    0.05    0.07
  -1 -23  13    0.05    0.08
   1  23 -12    0.07    0.07
  -1 -23  12    0.03    0.07
   1  23 -11    0.34    0.08
  -1 -23  11    0.34    0.09
   1  23 -10    0.29    0.06
  -1 -23  10    0.28    0.06
   1  23  -9    0.04    0.32
  -1 -23   9    0.16    0.10
   1  23  -8    0.74    0.24
  -1 -23   8    0.69    0.15
   1  23  -7    0.23    0.23
  -1 -23   7    0.25    0.13
   1  23  -6   13.48    1.12
  -1 -23   6   11.85    0.58
   1  23  -5    1.07    0.07
  -1 -23   5    1.46    0.13
   1  23  -4   29.58    1.19
  -1 -23   4   30.57    1.69
   1  23  -3    9.43    0.33
  -1 -23   3    8.89    0.44
   1  23  -2   98.35    2.51
  -1 -23   2   99.29    2.62
   1  23  -1    3.12    0.39
  -1 -23   1    3.31    0.28
   1  23   0   31.65    1.45
  -1 -23   0   31.04    1.57
   1  23   1   71.56    2.11
  -1 -23  -1   77.89    2.55
   1  23   2   87.74    2.26
  -1 -23  -2   83.90    2.02
   1  23   3    8.55    0.36
  -1 -23  -3    8.37    0.33
   1  23   4   15.13    0.82
  -1 -23  -4   12.76    0.65
   1  23   5    0.59    0.14
  -1 -23  -5    0.57    0.13
   1  23   6    6.57    0.50
  -1 -23  -6    6.66    0.36
   1  23   7    5.19    0.41
  -1 -23  -7    5.35    0.34
   1  23   8    3.88    0.33
  -1 -23  -8    5.04    0.37
   1  23   9    0.72    0.46
  -1 -23  -9    0.28    0.38
   1  23  10   -0.05    0.26
  -1 -23 -10    0.17    0.13
   1  23  11    0.18    0.33
  -1 -23 -11    0.47    0.19
   1  23  12    0.79    0.30
  -1 -23 -12    1.00    0.24
   1  23  14    0.03    0.35
  -1 -23 -14    0.02    0.21
   1  25 -14    0.21    0.33
  -1 -25  14   -0.16    0.16
   1  25 -13   -0.13    0.32
  -1 -25  13    0.63    0.59
   1  25 -12   -0.33    0.51
  -1 -25  12    0.25    0.23
   1  25 -11   -0.13    0.34
  -1 -25  11    0.21    0.14
   1  25 -10    0.64    0.19
  -1 -25  10    0.40    0.20
   1  25  -9    0.73    0.38
  -1 -25   9    0.10    0.08
   1  25  -8    0.00    0.24
  -1 -25   8    0.10    0.13
   1  25  -7    0.61    0.27
  -1 -25   7    0.78    0.15
   1  25  -6    4.18    0.29
  -1 -25   6    4.53    0.31
   1  25  -5    7.36    0.27
  -1 -25   5    7.26    0.44
   1  25  -4    0.07    0.04
  -1 -25   4    0.04    0.05
   1  25  -3   12.17    0.44
  -1 -25   3   11.86    0.48
   1  25  -2   50.77    1.76
  -1 -25   2   48.89    1.44
   1  25  -1   30.27    1.03
  -1 -25   1   30.43    1.22
   1  25   0    0.03    0.05
  -1 -25   0    0.04    0.04
   1  25   1    0.10    0.07
  -1 -25  -1    0.10    0.08
   1  25   2   51.98    1.50
  -1 -25  -2   50.00    1.33
   1  25   3   25.72    1.01
  -1 -25  -3   23.54    0.93
   1  25   4    1.50    0.22
  -1 -25  -4    1.55    0.18
   1  25   5   -0.42    0.19
  -1 -25  -5    0.23    0.10
   1  25   6    0.18    0.15
  -1 -25  -6    0.13    0.12
   1  25   8    3.19    0.36
  -1 -25  -8    3.02    0.29
   1  25   9   -0.06    0.29
  -1 -25  -9    0.05    0.13
  -1 -25 -10    0.07    0.21
   1  25  11    2.14    0.39
  -1 -25 -11    1.68    0.27
   1  25  12    0.52    0.33
  -1 -25 -12    0.94    0.32
   1  25  13    0.36    0.25
  -1 -25 -13    0.16    0.16
   1  25  14    0.24    0.37
  -1 -25 -14   -0.28    0.25
   1  27 -14    0.19    0.29
  -1 -27  14   -0.03    0.15
   1  27 -13   -0.49    0.42
  -1 -27  13   -0.04    0.18
   1  27 -12    0.30    0.43
  -1 -27  12    0.14    0.15
   1  27 -11    0.04    0.41
  -1 -27  11    0.20    0.16
   1  27  -9    0.04    0.42
  -1 -27   9    0.02    0.11
   1  27  -8    3.47    0.49
  -1 -27   8    3.03    0.21
   1  27  -6    4.07    0.59
  -1 -27   6    5.67    0.36
   1  27  -5    1.29    0.09
  -1 -27   5    1.30    0.09
   1  27  -4   29.09    0.92
  -1 -27   4   28.20    0.85
   1  27  -3   21.90    0.99
  -1 -27   3   22.38    1.08
   1  27  -2   34.04    1.66
  -1 -27   2   32.16    1.56
   1  27  -1    0.05    0.05
  -1 -27   1    0.08    0.08
   1  27   0   14.97    0.64
  -1 -27   0   16.24    0.68
   1  27   1   31.47    1.07
  -1 -27  -1   30.71    1.00
   1  27   2    9.27    0.35
  -1 -27  -2    9.53    0.38
   1  27   3   10.53    0.39
  -1 -27  -3   10.54    0.40
   1  27   4    0.35    0.21
  -1 -27  -4    0.43    0.14
   1  27   5    2.95    0.29
  -1 -27  -5    2.42    0.20
   1  27   6    2.41    0.34
  -1 -27  -6    2.11    0.22
   1  27   7    8.71    0.62
  -1 -27  -7    8.19    0.55
   1  27   8    2.48    0.34
  -1 -27  -8    2.47    0.29
   1  27   9    0.35    0.21
  -1 -27  -9    0.21    0.13
   1  27  10    0.08    0.31
  -1 -27 -10    0.19    0.22
   1  27  11    1.31    0.32
  -1 -27 -11    1.12    0.25
   1  27  12    0.37    0.32
  -1 -27 -12    0.78    0.24
   1  27  13    0.42    0.35
  -1 -27 -13    0.20    0.25
   1  27  14    0.23    0.36
  -1 -27 -14    0.00    0.29
  -1 -29  14    0.26    0.18
   1  29 -13    0.37    0.41
  -1 -29  13    0.40    0.25
   1  29 -12   -0.24    0.71
  -1 -29  12    0.14    0.17
   1  29 -11   -0.04    0.39
  -1 -29  11   -0.03    0.10
   1  29 -10   -0.13    0.30
  -1 -29  10    0.02    0.12
   1  29  -9    0.54    0.43
  -1 -29   9    0.52    0.16
   1  29  -8    3.32    0.49
  -1 -29   8    3.21    0.27
   1  29  -7    2.75    0.43
  -1 -29   7    3.67    0.30
   1  29  -6    0.21    0.24
  -1 -29   6    0.08    0.08
   1  29  -5    2.91    0.15
  -1 -29   5    3.58    0.20
   1  29  -4    4.57    0.24
  -1 -29   4    4.61    0.22
   1  29  -3    4.04    0.23
  -1 -29   3    3.95    0.21
   1  29  -2   14.66    0.55
  -1 -29   2   14.65    0.66
   1  29  -1   24.29    0.85
  -1 -29   1   27.02    0.96
   1  29   0    1.08    0.11
  -1 -29   0    1.01    0.10
   1  29   1    3.40    0.21
  -1 -29  -1    3.20    0.17
   1  29   2   15.70    0.73
  -1 -29  -2   15.53    0.75
   1  29   3   13.05    0.46
  -1 -29  -3   13.12    0.46
   1  29   4    2.25    0.13
  -1 -29  -4    1.84    0.11
   1  29   5    1.39    0.30
  -1 -29  -5    1.42    0.19
   1  29   7    3.03    0.32
  -1 -29  -7    3.27    0.28
   1  29   8    1.16    0.32
  -1 -29  -8    1.47    0.23
   1  29   9    0.58    0.26
  -1 -29  -9    0.47    0.18
   1  29  10   -0.20    0.33
  -1 -29 -10    0.23    0.50
   1  29  11    0.63    0.33
  -1 -29 -11    0.27    0.19
   1  29  12    0.26    0.26
  -1 -29 -12    0.43    0.30
   1  29  13    0.30    0.30
  -1 -29 -13   -0.14    0.18
   1  31 -13    0.06    0.36
  -1 -31  13   -0.09    0.25
   1  31 -12   -0.39    0.46
  -1 -31  12    0.16    0.15
   1  31 -11    0.26    0.45
  -1 -31  11    0.19    0.19
   1  31 -10   -0.31    0.38
  -1 -31  10    0.01    0.14
   1  31  -9    0.54    0.43
  -1 -31   9    0.73    0.22
   1  31  -8    0.79    0.32
  -1 -31   8    1.02    0.14
   1  31  -7    0.33    0.27
  -1 -31   7    0.04    0.10
   1  31  -5    2.27    0.15
  -1 -31   5    2.67    0.18
   1  31  -4    0.04    0.04
  -1 -31   4    0.08    0.06
   1  31  -3    3.00    0.32
  -1 -31   3    3.45    0.27
   1  31  -2    0.00    0.05
  -1 -31   2   -0.02    0.09
   1  31  -1   29.14    1.00
  -1 -31   1   30.78    1.12
   1  31   0    0.37    0.08
  -1 -31   0    0.35    0.07
   1  31   1    7.37    0.36
  -1 -31  -1    7.05    0.33
   1  31   2    0.01    0.06
  -1 -31  -2    0.04    0.06
   1  31   3   22.65    0.74
  -1 -31  -3   20.54    0.71
   1  31   4    0.09    0.06
  -1 -31  -4    0.07    0.05
   1  31   5    1.32    0.23
  -1 -31  -5    1.26    0.21
   1  31   6    0.23    0.23
  -1 -31  -6    0.31    0.12
   1  31   7    6.90    0.54
  -1 -31  -7    7.47    0.45
   1  31   8    1.35    0.27
  -1 -31  -8    1.33    0.23
   1  31   9    0.04    0.30
  -1 -31  -9    0.18    0.18
   1  31  10    0.52    0.26
  -1 -31 -10    0.42    0.16
   1  31  11    1.36    0.38
  -1 -31 -11    1.09    0.33
   1  31  12    0.46    0.30
  -1 -31 -12    0.61    0.24
   1  31  13   -0.09    0.31
  -1 -31 -13   -0.09    0.19
   1  33 -13    0.31    0.34
  -1 -33  13    0.10    0.21
   1  33 -12    0.87    0.43
  -1 -33  12    0.06    0.23
   1  33 -11    0.17    0.36
  -1 -33  11    0.18    0.14
   1  33 -10    0.43    0.46
  -1 -33  10    0.26    0.16
   1  33  -9    0.62    0.52
  -1 -33   9    0.12    0.13
   1  33  -8    7.97    0.82
  -1 -33   8    8.07    0.51
   1  33  -7    0.58    0.38
  -1 -33   7    0.52    0.16
   1  33  -6    0.15    0.22
  -1 -33   6    0.39    0.09
   1  33  -5    0.62    0.08
  -1 -33   5    0.60    0.07
   1  33  -4   29.67    0.88
  -1 -33   4   30.52    1.21
   1  33  -3    4.66    0.25
  -1 -33   3    4.65    0.23
   1  33  -2    3.40    0.20
  -1 -33   2    3.18    0.20
   1  33  -1    1.41    0.13
  -1 -33   1    1.55    0.15
   1  33   0   57.37    1.73
  -1 -33   0   66.08    1.99
   1  33   1   10.90    0.62
  -1 -33  -1   10.10    0.51
   1  33   2    2.78    0.16
  -1 -33  -2    2.69    0.15
   1  33   3    4.64    0.23
  -1 -33  -3    4.42    0.25
   1  33   4   15.39    0.54
  -1 -33  -4   12.59    0.42
   1  33   6    2.21    0.29
  -1 -33  -6    1.92    0.22
   1  33   7    1.83    0.33
  -1 -33  -7    1.59    0.16
   1  33   8    0.31    0.30
  -1 -33  -8    0.37    0.16
   1  33   9   -0.12    0.27
  -1 -33  -9    0.26    0.19
   1  33  10    0.52    0.34
  -1 -33 -10    0.60    0.19
   1  33  12   -0.13    0.28
  -1 -33 -12    0.04    0.22
   1  35 -12   -0.10    0.46
  -1 -35  12   -0.02    0.14
   1  35 -11    1.00    0.54
  -1 -35  11    1.61    0.73
   1  35 -10   -0.14    0.34
  -1 -35  10   -0.10    0.17
   1  35  -9    0.27    0.36
  -1 -35   9    0.12    0.14
   1  35  -8    0.43    0.36
  -1 -35   8    0.07    0.13
   1  35  -7   10.94    1.07
  -1 -35   7   12.08    0.66
   1  35  -6   -0.09    0.22
  -1 -35   6    0.13    0.11
   1  35  -5    2.10    0.16
  -1 -35   5    2.22    0.19
   1  35  -4    0.12    0.06
  -1 -35   4    0.13    0.08
   1  35  -3   26.17    0.83
  -1 -35   3   28.91    1.01
   1  35  -2    0.56    0.10
  -1 -35   2    0.69    0.09
   1  35  -1    6.17    0.43
  -1 -35   1    5.91    0.49
   1  35   0    0.29    0.08
  -1 -35   0    0.43    0.07
   1  35   1    5.61    0.28
  -1 -35  -1    5.59    0.28
   1  35   2    4.25    0.20
  -1 -35  -2    4.18    0.24
   1  35   3    7.73    0.54
  -1 -35  -3    7.83    0.51
   1  35   4    0.49    0.09
  -1 -35  -4    0.45    0.09
   1  35   5    0.20    0.16
  -1 -35  -5    0.42    0.15
   1  35   6    1.34    0.30
  -1 -35  -6    1.57    0.19
   1  35   7   -0.68    0.30
  -1 -35  -7    0.70    0.20
   1  35   9    0.34    0.28
  -1 -35  -9    0.50    0.19
   1  35  10    0.17    0.36
  -1 -35 -10    0.03    0.19
   1  35  11    0.11    0.58
  -1 -35 -11    1.19    0.87
   1  35  12   -0.08    0.27
  -1 -35 -12   -0.20    0.20
   1  37 -12    0.36    0.60
  -1 -37  12    0.18    0.25
   1  37 -11   -0.12    0.40
  -1 -37  11    0.01    0.18
   1  37 -10    0.58    0.35
  -1 -37  10    0.42    0.24
   1  37  -9   -0.43    0.35
  -1 -37   9    0.02    0.12
   1  37  -8   -0.36    0.36
  -1 -37   8    2.18    0.28
   1  37  -7   -0.30    0.26
  -1 -37   7   -0.06    0.10
   1  37  -6    1.43    0.34
  -1 -37   6    2.16    0.28
   1  37  -5    0.55    0.09
  -1 -37   5    0.56    0.08
   1  37  -4    8.23    0.75
  -1 -37   4   10.79    0.71
   1  37  -3    3.46    0.19
  -1 -37   3    3.63    0.27
   1  37  -2    0.55    0.09
  -1 -37   2    0.67    0.09
   1  37  -1    0.20    0.09
  -1 -37   1    0.19    0.06
   1  37   0   10.67    0.79
  -1 -37   0   12.94    0.69
   1  37   1    6.49    0.32
  -1 -37  -1    6.34    0.32
   1  37   2    0.06    0.09
  -1 -37  -2   -0.01    0.08
   1  37   3    1.57    0.14
  -1 -37  -3    1.31    0.12
   1  37   4    0.13    0.10
  -1 -37  -4    0.17    0.11
   1  37   5    0.22    0.18
  -1 -37  -5    0.11    0.18
   1  37   6   -0.06    0.31
  -1 -37  -6    0.05    0.20
   1  37   7    0.33    0.24
  -1 -37  -7   -0.05    0.19
   1  37   8    0.03    0.21
  -1 -37  -8   -0.07    0.16
   1  37   9    0.81    0.32
  -1 -37  -9    0.65    0.23
   1  37  10    0.32    0.38
  -1 -37 -10   -0.07    0.21
   1  37  11   -0.08    0.29
  -1 -37 -11    0.29    0.23
   1  37  12    0.10    0.33
  -1 -37 -12   -0.03    0.20
   1  39 -12    0.15    0.37
  -1 -39  12   -0.17    0.22
   1  39 -11   -0.44    0.39
  -1 -39  11   -0.15    0.17
   1  39  -9    0.38    0.44
  -1 -39   9    0.24    0.18
   1  39  -8   -0.01    0.25
  -1 -39   8    0.08    0.14
   1  39  -7    0.22    0.31
  -1 -39   7    0.06    0.11
   1  39  -6    0.35    0.36
  -1 -39   6    0.33    0.13
   1  39  -5    0.08    0.09
  -1 -39   5    0.17    0.07
   1  39  -4    1.99    0.19
  -1 -39   4    3.05    0.47
   1  39  -3    0.07    0.07
  -1 -39   3    0.17    0.07
   1  39  -2    0.06    0.09
  -1 -39   2    0.02    0.08
   1  39  -1   -0.04    0.08
  -1 -39   1    0.01    0.06
   1  39   0    4.26    0.35
  -1 -39   0    3.80    0.35
   1  39   1    0.08    0.08
  -1 -39  -1    0.05    0.09
   1  39   2    0.34    0.08
  -1 -39  -2    0.29    0.08
   1  39   3    0.16    0.08
  -1 -39  -3    0.27    0.08
   1  39   4    0.29    0.09
  -1 -39  -4    0.27    0.09
   1  39   5    0.25    0.18
  -1 -39  -5    0.45    0.14
   1  39   6    0.15    0.21
  -1 -39  -6    0.09    0.14
   1  39   8    0.20    0.20
  -1 -39  -8    0.36    0.19
   1  39   9   -0.13    0.24
  -1 -39  -9   -0.28    0.18
   1  39  10    0.42    0.36
  -1 -39 -10   -0.18    0.24
   1  39  11    0.25    0.26
  -1 -39 -11   -0.07    0.20
   1  41 -11   -0.35    0.45
  -1 -41  11    0.36    0.21
   1  41 -10    0.41    0.44
  -1 -41  10    0.03    0.15
   1  41  -9   -0.01    0.24
  -1 -41   9    0.05    0.17
   1  41  -8   -0.15    0.35
  -1 -41   8   -0.21    0.19
   1  41  -7    1.40    0.28
  -1 -41   7    1.32    0.54
   1  41  -6   -0.02    0.29
  -1 -41   6    0.16    0.14
   1  41  -5    0.00    0.29
  -1 -41   5    0.11    0.11
   1  41  -4    0.52    0.11
  -1 -41   4    0.61    0.10
   1  41  -3    3.04    0.23
  -1 -41   3    2.46    0.16
   1  41  -2    0.50    0.11
  -1 -41   2    0.46    0.08
   1  41  -1   -0.15    0.13
  -1 -41   1    0.09    0.13
   1  41   0    0.82    0.12
  -1 -41   0    0.71    0.10
   1  41   1    2.33    0.15
  -1 -41  -1    2.25    0.16
   1  41   2    0.30    0.09
  -1 -41  -2    0.16    0.07
   1  41   3    0.46    0.14
  -1 -41  -3    0.44    0.12
   1  41   4   -0.07    0.11
  -1 -41  -4    0.03    0.09
   1  41   5    0.16    0.05
  -1 -41  -5    0.25    0.06
   1  41   6    0.33    0.25
  -1 -41  -6    0.30    0.15
   1  41   7    0.18    0.28
  -1 -41  -7   -0.07    0.17
   1  41   8    0.14    0.21
  -1 -41  -8    0.02    0.15
   1  41   9    0.96    0.41
  -1 -41  -9    0.53    0.26
   1  41  10    0.05    0.28
  -1 -41 -10    0.25    0.22
   1  41  11    0.39    0.34
  -1 -41 -11   -0.04    0.21
   1  43 -11    0.20    0.30
  -1 -43  11    0.01    0.17
   1  43 -10    0.33    0.41
  -1 -43  10    0.21    0.19
   1  43  -9   -0.19    0.64
  -1 -43   9    0.02    0.16
   1  43  -8    0.21    0.40
  -1 -43   8    0.09    0.16
   1  43  -7    0.08    0.33
  -1 -43   7    0.03    0.18
   1  43  -6    0.41    0.31
  -1 -43   6    0.02    0.14
   1  43  -5    0.01    0.12
  -1 -43   5    0.07    0.11
   1  43  -4    0.20    0.11
  -1 -43   4    0.24    0.12
   1  43  -3    3.24    0.30
  -1 -43   3    3.60    0.34
   1  43  -2    0.27    0.10
  -1 -43   2    0.26    0.07
   1  43  -1    3.71    0.22
  -1 -43   1    4.13    0.27
   1  43   0    0.22    0.09
  -1 -43   0    0.10    0.08
   1  43   1    1.90    0.18
  -1 -43  -1    1.99    0.21
   1  43   2   -0.02    0.09
  -1 -43  -2    0.05    0.08
   1  43   3    0.66    0.11
  -1 -43  -3    0.46    0.09
   1  43   4    0.56    0.22
  -1 -43  -4    0.45    0.21
   1  43   5    0.13    0.06
  -1 -43  -5    0.14    0.07
   1  43   7   -0.27    0.31
  -1 -43  -7    0.23    0.15
   1  43   8   -0.12    0.24
  -1 -43  -8    0.09    0.25
   1  43   9   -0.04    0.23
  -1 -43  -9   -0.02    0.24
   1  43  10   -0.14    0.26
  -1 -43 -10    0.36    0.25
   1  45 -10    0.10    0.38
  -1 -45  10    0.13    0.26
   1  45  -9    0.03    0.27
  -1 -45   9    0.03    0.17
   1  45  -8    0.08    0.29
  -1 -45   8    0.06    0.16
   1  45  -7   -0.27    0.32
  -1 -45   7    0.38    0.17
   1  45  -6    0.31    0.05
   1  45  -5    0.46    0.25
  -1 -45   5    0.21    0.14
   1  45  -4    0.17    0.30
  -1 -45   4    0.46    0.16
   1  45  -3    0.20    0.12
  -1 -45   3    0.16    0.11
   1  45  -2    0.15    0.15
  -1 -45   2    0.41    0.16
   1  45  -1    0.35    0.10
  -1 -45   1    0.31    0.10
   1  45   0    1.00    0.11
  -1 -45   0    1.09    0.13
   1  45   1    1.60    0.16
  -1 -45  -1    1.66    0.17
   1  45   2    4.43    0.36
  -1 -45  -2    4.09    0.38
   1  45   3    0.05    0.11
  -1 -45  -3    0.13    0.09
   1  45   4    0.58    0.13
  -1 -45  -4    0.87    0.13
   1  45   5    0.20    0.08
  -1 -45  -5    0.06    0.08
   1  45   6    4.59    0.49
  -1 -45  -6    5.04    0.55
   1  45   7    0.27    0.27
  -1 -45  -7    0.26    0.21
   1  45   8    0.94    0.29
  -1 -45  -8    0.52    0.24
   1  45   9    0.01    0.19
  -1 -45  -9   -0.04    0.23
   1  45  10    0.29    0.32
  -1 -45 -10    0.61    0.25
   1  47 -10   -0.18    0.20
  -1 -47  10    0.07    0.23
   1  47  -9    0.56    0.32
  -1 -47   9    0.83    0.30
   1  47  -8    0.03    0.37
  -1 -47   8    0.26    0.16
   1  47  -7   -0.17    0.34
  -1 -47   7    0.12    0.17
   1  47  -6    0.08    0.06
  -1 -47   6    0.12    0.05
   1  47  -5    1.03    0.15
  -1 -47   5    1.10    0.14
   1  47  -4    0.05    0.10
  -1 -47   4    0.14    0.10
   1  47  -3    1.11    0.16
  -1 -47   3    1.15    0.14
   1  47  -2    0.09    0.10
  -1 -47   2    0.06    0.11
   1  47  -1    1.70    0.16
  -1 -47   1    1.78    0.14
   1  47   0    0.38    0.11
  -1 -47   0    0.27    0.10
   1  47   1    3.38    0.23
  -1 -47  -1    3.41    0.24
   1  47   2    0.01    0.09
  -1 -47  -2   -0.05    0.09
   1  47   3    0.15    0.23
  -1 -47  -3    0.10    0.15
   1  47   4    1.51    0.17
  -1 -47  -4    1.16    0.14
   1  47   5    0.35    0.11
  -1 -47  -5    0.41    0.10
   1  47   6    0.12    0.26
  -1 -47  -6    0.16    0.19
   1  47   7   -0.05    0.25
  -1 -47  -7   -0.16    0.18
   1  47   8    0.25    0.32
  -1 -47  -8   -0.02    0.23
   1  47   9    0.19    0.18
  -1 -47  -9    0.48    0.21
   1  49  -9   -0.13    0.29
  -1 -49   9    0.23    0.22
   1  49  -8    0.93    0.42
  -1 -49   8    0.77    0.26
   1  49  -7    0.21    0.39
  -1 -49   7    0.00    0.19
   1  49  -6    0.25    0.07
  -1 -49   6    0.26    0.06
   1  49  -5    0.31    0.13
  -1 -49   5    0.45    0.12
   1  49  -4    0.62    0.12
  -1 -49   4    0.93    0.14
   1  49  -3    0.03    0.12
  -1 -49   3   -0.02    0.09
   1  49  -2    0.55    0.13
  -1 -49   2    0.46    0.12
   1  49  -1    0.54    0.12
  -1 -49   1    0.65    0.12
   1  49   0    1.26    0.14
  -1 -49   0    0.97    0.14
   1  49   1    0.33    0.14
  -1 -49  -1    0.56    0.18
   1  49   2    0.08    0.16
  -1 -49  -2    0.07    0.13
   1  49   3   -0.01    0.10
  -1 -49  -3    0.10    0.10
   1  49   4    2.17    0.18
  -1 -49  -4    2.38    0.21
   1  49   5    0.04    0.09
  -1 -49  -5    0.03    0.08
   1  49   6   -0.26    0.27
  -1 -49  -6    0.26    0.55
   1  49   7   -0.22    0.25
  -1 -49  -7    0.08    0.16
   1  49   8    0.55    0.26
  -1 -49  -8    0.29    0.23
   1  49   9   -0.17    0.24
  -1 -49  -9    0.10    0.22
   1  51  -9    0.22    0.39
  -1 -51   9   -0.07    0.21
   1  51  -8    0.01    0.28
  -1 -51   8   -0.06    0.18
   1  51  -7    0.42    0.33
  -1 -51   7    0.02    0.17
   1  51  -6   -0.01    0.06
  -1 -51   6    0.02    0.06
   1  51  -5    0.22    0.09
  -1 -51   5    0.51    0.12
   1  51  -4    0.56    0.13
  -1 -51   4    0.51    0.14
   1  51  -3    0.18    0.22
  -1 -51   3    0.16    0.12
   1  51  -2    0.16    0.10
  -1 -51   2    0.20    0.10
   1  51  -1    0.34    0.15
  -1 -51   1    0.33    0.18
   1  51   0    0.08    0.12
  -1 -51   0   -0.05    0.12
   1  51   1    0.12    0.09
  -1 -51  -1    0.01    0.11
   1  51   2    0.01    0.14
  -1 -51  -2    0.20    0.13
   1  51   3    0.12    0.14
  -1 -51  -3    0.20    0.09
   1  51   4   -0.03    0.12
  -1 -51  -4   -0.06    0.12
   1  51   5    0.06    0.08
  -1 -51  -5    0.13    0.10
   1  51   6   -0.16    0.23
  -1 -51  -6   -0.09    0.18
   1  51   7   -0.32    0.28
  -1 -51  -7   -0.01    0.15
   1  51   8    0.28    0.28
  -1 -51  -8    0.07    0.23
   1  51   9    0.96    0.64
  -1 -51  -9    0.19    0.37
   1  53  -8    0.11    0.31
  -1 -53   8    0.01    0.19
   1  53  -7   -0.24    0.30
  -1 -53   7    0.06    0.16
   1  53  -6    0.07    0.07
  -1 -53   6    0.00    0.07
   1  53  -5    0.10    0.12
  -1 -53   5    0.04    0.12
   1  53  -4    0.61    0.14
  -1 -53   4    0.96    0.15
   1  53  -3    0.03    0.14
  -1 -53   3    0.09    0.11
   1  53  -2   -0.04    0.14
  -1 -53   2    0.06    0.12
   1  53  -1    0.26    0.12
  -1 -53   1    0.19    0.11
   1  53   0    1.60    0.24
  -1 -53   0    2.13    0.22
   1  53   1    0.40    0.12
  -1 -53  -1    0.23    0.11
   1  53   2   -0.01    0.11
  -1 -53  -2   -0.18    0.10
   1  53   3   -0.03    0.15
  -1 -53  -3   -0.13    0.15
   1  53   4    0.78    0.16
  -1 -53  -4    0.72    0.14
   1  53   5    0.10    0.08
  -1 -53  -5    0.13    0.09
   1  53   6   -0.12    0.23
  -1 -53  -6    0.07    0.20
   1  53   7    0.10    0.21
  -1 -53  -7   -0.12    0.29
   1  53   8   -0.10    0.21
  -1 -53  -8   -0.01    0.21
   1  55  -8    0.20    0.39
  -1 -55   8    0.08    0.29
   1  55  -7    0.21    0.33
  -1 -55   7    0.03    0.26
   1  55  -6    0.08    0.08
  -1 -55   6    0.07    0.06
   1  55  -5    0.11    0.12
  -1 -55   5    0.25    0.12
   1  55  -4    0.11    0.14
  -1 -55   4    0.03    0.12
   1  55  -3    0.32    0.14
  -1 -55   3    0.53    0.13
   1  55  -2    0.20    0.12
  -1 -55   2    0.24    0.13
   1  55  -1    0.84    0.26
  -1 -55   1    0.56    0.22
   1  55   0   -0.06    0.14
  -1 -55   0    0.37    0.16
   1  55   1    0.02    0.11
  -1 -55  -1    0.11    0.12
   1  55   2    1.29    0.16
  -1 -55  -2    1.54    0.19
   1  55   3    0.44    0.16
  -1 -55  -3    0.06    0.13
   1  55   4   -0.01    0.13
  -1 -55  -4    0.06    0.10
   1  55   5    0.07    0.11
  -1 -55  -5    0.02    0.10
   1  55   6    1.22    0.38
  -1 -55  -6    0.87    0.33
   1  55   7   -0.05    0.20
  -1 -55  -7    0.32    0.25
   1  55   8   -0.30    0.43
   1  57  -7   -0.32    0.29
  -1 -57   7    0.28    0.21
   1  57  -6    0.09    0.06
  -1 -57   6    0.06    0.06
   1  57  -5    0.26    0.12
  -1 -57   5    0.32    0.17
   1  57  -4    0.48    0.23
  -1 -57   4    0.49    0.21
   1  57  -3    0.08    0.15
  -1 -57   3    0.25    0.18
   1  57  -2    0.39    0.15
  -1 -57   2    0.35    0.13
   1  57  -1    0.94    0.22
  -1 -57   1    1.16    0.23
   1  57   0    0.30    0.15
  -1 -57   0    0.41    0.13
   1  57   1    0.00    0.13
  -1 -57  -1   -0.13    0.13
   1  57   2    0.33    0.19
  -1 -57  -2    0.18    0.14
   1  57   3    0.05    0.12
  -1 -57  -3    0.10    0.10
   1  57   4   -0.05    0.14
  -1 -57  -4   -0.04    0.13
   1  57   5    0.22    0.46
   1  57   6    0.41    0.30
  -1 -57  -6    0.19    0.18
   1  57   7    0.20    0.20
  -1 -57  -7    0.04    0.23
   1  59  -7    0.33    0.28
  -1 -59   7    0.03    0.19
   1  59  -6   -0.06    0.05
  -1 -59   6    0.01    0.20
   1  59  -5   -0.09    0.11
  -1 -59   5   -0.14    0.12
   1  59  -4   -0.02    0.14
  -1 -59   4    0.21    0.20
   1  59  -3   -0.03    0.12
  -1 -59   3   -0.04    0.12
   1  59  -2    0.06    0.16
  -1 -59   2    0.18    0.21
   1  59  -1    0.05    0.15
  -1 -59   1   -0.16    0.12
   1  59   0   -0.04    0.13
  -1 -59   0    0.01    0.11
   1  59   1   -0.07    0.19
  -1 -59  -1   -0.05    0.18
   1  59   2    0.10    0.14
  -1 -59  -2    0.43    0.13
   1  59   3   -0.01    0.16
  -1 -59  -3   -0.20    0.15
   1  59   4    0.21    0.15
  -1 -59  -4    0.33    0.14
   1  59   5   -0.01    0.09
  -1 -59  -5    0.00    0.08
   1  59   6    0.33    0.27
  -1 -59  -6   -0.01    0.27
   1  61  -6   -0.08    0.24
  -1 -61   6   -0.02    0.26
   1  61  -5    0.05    0.11
  -1 -61   5    0.09    0.11
   1  61  -4   -0.07    0.13
  -1 -61   4    0.17    0.16
   1  61  -3    0.05    0.13
  -1 -61   3    0.07    0.12
   1  61  -2    0.40    0.20
  -1 -61   2    0.48    0.17
   1  61  -1   -0.16    0.18
  -1 -61   1    0.25    0.15
   1  61   0    0.14    0.13
  -1 -61   0    0.10    0.14
   1  61   1    0.14    0.14
  -1 -61  -1    0.11    0.17
   1  61   2    0.52    0.17
  -1 -61  -2    0.63    0.16
   1  61   3    0.16    0.12
  -1 -61  -3    0.06    0.12
   1  61   4    0.10    0.17
  -1 -61  -4    0.02    0.11
   1  61   5    0.03    0.24
  -1 -61  -5   -0.01    0.16
   1  61   6    0.11    0.23
  -1 -61  -6    0.37    0.28
   1  63  -6   -0.13    0.21
  -1 -63   6   -0.16    0.21
   1  63  -5   -0.08    0.20
  -1 -63   5    0.05    0.18
   1  63  -4    0.01    0.16
  -1 -63   4    0.16    0.14
   1  63  -3    0.14    0.13
  -1 -63   3    0.08    0.16
   1  63  -2   -0.02    0.14
  -1 -63   2   -0.02    0.12
   1  63  -1    0.42    0.18
  -1 -63   1    0.37    0.21
   1  63   0    0.04    0.18
  -1 -63   0    0.15    0.15
   1  63   1    0.10    0.18
  -1 -63  -1    0.10    0.13
   1  63   2    0.12    0.14
  -1 -63  -2    0.31    0.16
   1  63   3    0.03    0.11
  -1 -63  -3    0.08    0.09
   1  63   4    0.10    0.12
  -1 -63  -4   -0.01    0.13
   1  63   5    0.02    0.24
  -1 -63  -5   -0.07    0.20
   1  65  -5    0.06    0.23
  -1 -65   5   -0.01    0.24
   1  65  -4    0.08    0.09
  -1 -65   4   -0.10    0.14
   1  65  -3    0.12    0.13
  -1 -65   3    0.15    0.14
   1  65  -2    0.01    0.17
  -1 -65   2   -0.05    0.14
   1  65  -1    0.21    0.15
  -1 -65   1    0.33    0.16
   1  65   0   -0.10    0.24
  -1 -65   0    0.04    0.20
   1  65   1    0.56    0.18
  -1 -65  -1    0.51    0.17
   1  65   2   -0.29    0.19
  -1 -65  -2    0.06    0.11
   1  65   3    0.04    0.17
  -1 -65  -3    0.05    0.16
   1  65   4   -0.12    0.32
  -1 -65  -4    0.49    0.33
   1  65   5    0.06    0.25
  -1 -65  -5    0.04    0.21
   1  67  -5    0.22    0.36
   1  67  -4    0.18    0.25
  -1 -67   4    0.28    0.20
   1  67  -3   -0.30    0.31
  -1 -67   3   -0.13    0.18
   1  67  -2    0.21    0.15
  -1 -67   2   -0.05    0.14
   1  67  -1   -0.05    0.14
  -1 -67   1    0.14    0.14
   1  67   0    0.20    0.21
  -1 -67   0    0.28    0.28
   1  67   1   -0.15    0.14
  -1 -67  -1    0.11    0.15
   1  67   2    0.32    0.21
  -1 -67  -2   -0.01    0.17
   1  67   3    0.09    0.29
  -1 -67  -3    0.13    0.27
   1  67   4    0.04    0.17
  -1 -67  -4   -0.02    0.19
   1  69  -4   -0.03    0.26
  -1 -69   4    0.53    0.34
   1  69  -3    0.25    0.19
  -1 -69   3    0.28    0.23
   1  69  -2    0.10    0.17
  -1 -69   2   -0.28    0.17
   1  69  -1    0.14    0.24
  -1 -69   1    0.01    0.17
   1  69   0    0.49    0.19
  -1 -69   0    0.38    0.19
   1  69   1   -0.02    0.17
  -1 -69  -1   -0.28    0.20
   1  69   2   -0.18    0.12
  -1 -69  -2    0.07    0.17
   1  69   3   -0.15    0.17
  -1 -69  -3    0.09    0.26
   1  71  -3   -0.07    0.20
  -1 -71   3   -0.12    0.18
   1  71  -2    0.12    0.27
  -1 -71   2    0.35    0.29
   1  71  -1    0.01    0.14
  -1 -71   1    0.06    0.15
   1  71   0    0.08    0.14
  -1 -71   0   -0.12    0.15
   1  71   1   -0.20    0.25
  -1 -71  -1    0.20    0.30
   1  71   2   -0.11    0.20
  -1 -71  -2    0.16    0.26
   1  71   3   -0.13    0.21
  -1 -71  -3   -0.33    0.30
   1  73  -3    0.05    0.15
  -1 -73   3    0.17    0.31
   1  73  -2    0.04    0.13
  -1 -73   2   -0.01    0.18
   1  73  -1    0.00    0.18
  -1 -73   1    0.39    0.36
   1  73   0    0.01    0.17
  -1 -73   0    0.03    0.15
   1  73   1    0.02    0.22
  -1 -73  -1   -0.01    0.18
   1  73   2   -0.01    0.19
  -1 -73  -2    0.20    0.28
   1  75  -2    0.40    0.37
  -1 -75   2    0.42    0.22
   1  75  -1    0.13    0.52
  -1 -75   1   -0.32    0.41
   1  75   1    0.24    0.63
  -1 -75  -1   -0.20    0.27
   1  75   2    0.28    0.46
   2   0 -16    0.54    0.16
   2   0 -15    0.05    0.13
   2   0 -14    0.52    0.16
   2   0 -13   -0.08    0.09
   2   0 -12   23.44    0.72
   2   0 -11    0.05    0.09
   2   0 -10    6.61    0.31
   2   0  -8  290.76    7.59
   2   0  -7   -0.08    0.07
   2   0  -6   64.41    1.89
   2   0  -5    0.07    0.07
   2   0  -4 2783.39   57.63
   2   0  -3    0.03    0.06
   2   0  -2   44.86    1.53
   2   0  -1    0.04    0.06
   2   0   0  353.15    7.58
   2   0   1    0.04    0.04
   2   0   2    3.19    0.18
   2   0   3    0.01    0.04
   2   0   4  234.08    6.19
   2   0   5    0.06    0.06
   2   0   6   76.25    1.83
   2   0   7   -0.05    0.07
   2   0   8    3.35    0.16
   2   0   9    0.02    0.07
   2   0  10   13.30    0.49
   2   0  11    0.02    0.10
   2   0  12    0.15    0.15
   2   0  13   -0.11    0.13
   2   0  14    0.80    0.17
   2   0  15    0.02    0.23
   2   2 -16    0.53    0.26
  -2  -2  16    0.36    0.15
   2   2 -15    0.50    0.18
  -2  -2  15    0.50    0.13
   2   2 -14    0.03    0.09
  -2  -2  14    0.15    0.11
   2   2 -13    0.25    0.39
  -2  -2  13    0.04    0.10
   2   2 -12    3.62    0.29
  -2  -2  12    4.24    0.33
   2   2 -11   11.23    0.47
  -2  -2  11    9.93    0.43
   2   2 -10    1.64    0.14
  -2  -2  10    1.86    0.15
   2   2  -9    1.37    0.14
  -2  -2   9    1.42    0.13
   2   2  -8   17.54    0.63
  -2  -2   8   15.92    0.53
   2   2  -7   86.06    2.70
  -2  -2   7   85.31    2.06
   2   2  -6   17.10    0.75
  -2  -2   6   17.99    0.71
   2   2  -5   12.65    0.77
  -2  -2   5   14.12    0.87
   2   2  -4   31.93    1.69
  -2  -2   4   31.54    1.51
   2   2  -3   56.43    1.81
  -2  -2   3   57.15    1.94
   2   2  -2  103.64    2.80
  -2  -2   2  103.03    2.93
   2   2  -1   12.62    0.59
  -2  -2   1   23.60    1.04
   2   2   0   49.49    1.50
  -2  -2   0   43.58    1.44
   2   2   1    7.96    0.33
  -2  -2  -1    8.61    0.36
   2   2   2    0.40    0.05
  -2  -2  -2    0.52    0.07
   2   2   3  197.25    4.62
  -2  -2  -3  194.90    4.41
   2   2   4    0.23    0.06
  -2  -2  -4    0.23    0.06
   2   2   5    2.24    0.16
  -2  -2  -5    2.69    0.24
   2   2   6   40.58    1.24
  -2  -2  -6   41.04    1.12
   2   2   7    7.49    0.29
  -2  -2  -7    8.44    0.33
   2   2   8    0.07    0.11
  -2  -2  -8    0.29    0.09
   2   2   9    1.52    0.26
  -2  -2  -9    1.30    0.18
   2   2  10    8.97    0.38
  -2  -2 -10    8.32    0.36
   2   2  11    0.00    0.10
  -2  -2 -11   -0.01    0.10
   2   2  12    0.31    0.12
  -2  -2 -12    0.12    0.15
   2   2  13    0.04    0.15
  -2  -2 -13   -0.04    0.14
   2   2  14    0.90    0.20
  -2  -2 -14    0.66    0.18
   2   2  15    0.12    0.14
  -2  -2 -15    0.02    0.14
   2   4 -16   -0.03    0.13
  -2  -4  16   -0.05    0.15
   2   4 -15   -0.03    0.12
  -2  -4  15    0.18    0.15
   2   4 -14    0.30    0.10
  -2  -4  14    0.19    0.15
   2   4 -13    0.22    0.11
  -2  -4  13    0.23    0.10
   2   4 -12    0.50    0.09
  -2  -4  12    0.51    0.10
   2   4 -11    0.25    0.10
  -2  -4  11    0.29    0.10
   2   4 -10    0.20    0.20
  -2  -4  10    0.36    0.11
   2   4  -9    0.03    0.08
  -2  -4   9    0.04    0.06
   2   4  -8    0.88    0.10
  -2  -4   8    0.78    0.15
   2   4  -7    1.88    0.14
  -2  -4   7    1.78    0.16
   2   4  -6    7.93    0.35
  -2  -4   6    8.05    0.37
   2   4  -5    2.04    0.18
  -2  -4   5    2.23    0.17
   2   4  -4   76.52    2.62
  -2  -4   4   74.16    2.71
   2   4  -3   48.02    1.70
  -2  -4   3   48.63    1.60
   2   4  -2   46.29    1.46
  -2  -4   2   46.60    1.50
   2   4  -1    3.08    0.19
  -2  -4   1    2.83    0.17
   2   4   0    0.07    0.05
  -2  -4   0    0.07    0.05
   2   4   1  120.69    2.86
  -2  -4  -1  119.87    3.11
   2   4   2    4.37    0.22
  -2  -4  -2    4.89    0.24
   2   4   3   29.99    0.97
  -2  -4  -3   30.23    1.12
   2   4   4    9.56    0.39
  -2  -4  -4    9.27    0.36
   2   4   5    2.35    0.15
  -2  -4  -5    2.52    0.17
   2   4   6   12.10    0.44
  -2  -4  -6   11.55    0.47
   2   4   7    2.05    0.13
  -2  -4  -7    2.02    0.13
   2   4   8    0.86    0.08
  -2  -4  -8    0.67    0.09
   2   4   9    0.16    0.08
  -2  -4  -9    0.19    0.07
   2   4  10    8.48    0.37
  -2  -4 -10    8.49    0.33
   2   4  11    0.03    0.12
  -2  -4 -11    0.29    0.12
   2   4  12    0.06    0.11
  -2  -4 -12    0.00    0.10
   2   4  13    0.17    0.14
  -2  -4 -13    0.50    0.16
   2   4  14    0.29    0.17
  -2  -4 -14    0.78    0.20
   2   4  15   -0.05    0.12
  -2  -4 -15    0.14    0.18
   2   4  16    0.10    0.12
  -2  -4 -16   -0.02    0.16
   2   6 -17   -0.10    0.22
  -2  -6  17    0.03    0.19
   2   6 -16    0.01    0.10
  -2  -6  16   -0.05    0.08
   2   6 -15    0.23    0.16
  -2  -6  15    0.03    0.12
   2   6 -14   -0.02    0.35
  -2  -6  14    0.00    0.17
   2   6 -13    0.00    0.09
  -2  -6  13   -0.10    0.12
   2   6 -12    0.46    0.49
  -2  -6  12    0.76    0.16
   2   6 -11    0.02    0.07
  -2  -6  11   -0.06    0.08
   2   6 -10    0.18    0.06
  -2  -6  10    0.22    0.09
   2   6  -9    0.24    0.08
  -2  -6   9    0.21    0.08
   2   6  -8    1.61    0.13
  -2  -6   8    1.56    0.12
   2   6  -7    1.84    0.14
  -2  -6   7    1.62    0.17
   2   6  -6   -0.08    0.16
  -2  -6   6   -0.08    0.08
   2   6  -5   65.36    1.82
  -2  -6   5   66.08    1.97
   2   6  -4   21.90    0.94
  -2  -6   4   23.42    0.84
   2   6  -3    0.91    0.10
  -2  -6   3    1.03    0.12
   2   6  -2   71.59    2.04
  -2  -6   2   72.06    2.18
   2   6  -1    3.05    0.18
  -2  -6   1    3.40    0.22
   2   6   0    6.58    0.28
  -2  -6   0    6.89    0.35
   2   6   1    2.30    0.13
  -2  -6  -1    2.35    0.13
   2   6   2    0.54    0.06
  -2  -6  -2    0.84    0.08
   2   6   3   41.44    1.40
  -2  -6  -3   40.81    1.67
   2   6   4    1.34    0.10
  -2  -6  -4    1.21    0.09
   2   6   5    5.22    0.24
  -2  -6  -5    5.25    0.23
   2   6   6   15.87    0.74
  -2  -6  -6   16.54    0.72
   2   6   7    0.52    0.09
  -2  -6  -7    0.34    0.07
   2   6   8    2.60    0.17
  -2  -6  -8    2.59    0.14
   2   6   9    1.23    0.12
  -2  -6  -9    1.18    0.12
   2   6  10    4.69    0.27
  -2  -6 -10    4.35    0.29
   2   6  11    0.50    0.18
  -2  -6 -11    0.15    0.17
   2   6  12    0.27    0.11
  -2  -6 -12    0.26    0.10
   2   6  13    0.17    0.14
  -2  -6 -13    0.42    0.16
   2   6  14    0.83    0.28
  -2  -6 -14    0.44    0.18
   2   6  15   -0.05    0.12
  -2  -6 -15    0.12    0.15
  -2  -6 -16    0.28    0.31
   2   8 -17    0.10    0.17
  -2  -8  17    0.10    0.14
  -2  -8  16   -0.21    0.21
   2   8 -15    0.03    0.09
  -2  -8  15    0.04    0.09
   2   8 -14   -0.01    0.08
  -2  -8  14    0.12    0.14
   2   8 -13    0.02    0.10
  -2  -8  13    0.03    0.13
   2   8 -12    0.16    0.10
  -2  -8  12    0.04    0.11
   2   8 -11    0.22    0.18
  -2  -8  11    0.06    0.33
   2   8 -10    0.08    0.06
  -2  -8  10    0.09    0.08
   2   8  -9    0.62    0.09
  -2  -8   9    0.63    0.09
   2   8  -8    0.10    0.06
  -2  -8   8    0.18    0.06
   2   8  -7    0.83    0.09
  -2  -8   7    0.83    0.10
   2   8  -6    8.08    0.34
  -2  -8   6    8.45    0.39
   2   8  -5    0.16    0.08
  -2  -8   5    0.17    0.07
   2   8  -4   14.64    0.71
  -2  -8   4   16.85    0.98
   2   8  -3    0.27    0.12
  -2  -8   3    0.19    0.12
   2   8  -2   26.20    0.96
  -2  -8   2   26.79    1.04
   2   8  -1   45.53    1.64
  -2  -8   1   45.75    1.59
   2   8   0   42.25    1.43
  -2  -8   0   44.75    1.48
   2   8   1   40.58    1.38
  -2  -8  -1   46.51    1.44
   2   8   2    8.96    0.34
  -2  -8  -2    9.77    0.41
   2   8   3   14.30    0.78
  -2  -8  -3   14.09    0.75
   2   8   4    3.75    0.22
  -2  -8  -4    3.82    0.19
   2   8   5    0.80    0.08
  -2  -8  -5    0.81    0.07
   2   8   6    6.93    0.29
  -2  -8  -6    7.02    0.25
   2   8   7    7.00    0.30
  -2  -8  -7    7.44    0.27
   2   8   8    1.36    0.13
  -2  -8  -8    1.49    0.12
   2   8   9    1.08    0.11
  -2  -8  -9    1.17    0.12
   2   8  10    2.16    0.18
  -2  -8 -10    1.87    0.16
   2   8  11    0.65    0.17
  -2  -8 -11    0.71    0.13
   2   8  12    0.00    0.11
  -2  -8 -12    0.01    0.12
   2   8  13    0.27    0.12
  -2  -8 -13    0.15    0.13
   2   8  14    0.23    0.12
  -2  -8 -14    0.18    0.12
   2   8  15    0.13    0.25
  -2  -8 -15   -0.10    0.18
   2   8  16   -0.08    0.21
  -2  -8 -16   -0.19    0.18
   2  10 -17    0.07    0.17
  -2 -10  17    0.00    0.10
   2  10 -16   -0.15    0.30
  -2 -10  16    0.20    0.16
   2  10 -15   -0.11    0.11
  -2 -10  15   -0.07    0.15
   2  10 -14    0.10    0.12
  -2 -10  14    0.09    0.12
   2  10 -13   -0.05    0.10
  -2 -10  13    0.17    0.13
   2  10 -12    0.01    0.06
  -2 -10  12   -0.04    0.09
   2  10 -11    0.96    0.11
  -2 -10  11    1.10    0.14
   2  10 -10   -0.04    0.05
  -2 -10  10    0.03    0.07
   2  10  -9    0.13    0.07
  -2 -10   9    0.04    0.07
   2  10  -8    0.02    0.05
  -2 -10   8    0.08    0.07
   2  10  -7    0.28    0.17
  -2 -10   7    0.33    0.14
   2  10  -6    1.02    0.11
  -2 -10   6    1.00    0.13
   2  10  -5   10.72    0.44
  -2 -10   5   11.00    0.45
   2  10  -4    3.97    0.21
  -2 -10   4    4.05    0.22
   2  10  -3   17.89    0.77
  -2 -10   3   17.91    0.69
   2  10  -2  143.60    3.64
  -2 -10   2  146.61    4.19
   2  10  -1    5.40    0.27
  -2 -10   1    5.23    0.30
   2  10   0    0.10    0.05
  -2 -10   0    0.04    0.05
   2  10   1   94.09    2.61
  -2 -10  -1   95.91    2.49
   2  10   2   15.94    0.72
  -2 -10  -2   14.97    0.73
   2  10   3   21.90    0.84
  -2 -10  -3   23.02    0.70
   2  10   4    4.84    0.21
  -2 -10  -4    5.20    0.24
   2  10   5    0.33    0.05
  -2 -10  -5    0.34    0.05
   2  10   6   -0.06    0.06
  -2 -10  -6   -0.03    0.06
   2  10   7    0.35    0.18
  -2 -10  -7    0.24    0.12
   2  10   8    0.06    0.06
  -2 -10  -8   -0.02    0.06
   2  10   9    1.62    0.14
  -2 -10  -9    1.42    0.14
   2  10  10    0.18    0.13
  -2 -10 -10    0.17    0.10
   2  10  11    0.22    0.12
  -2 -10 -11    0.25    0.11
   2  10  12    0.13    0.13
  -2 -10 -12    0.00    0.12
   2  10  13    0.11    0.12
  -2 -10 -13    0.27    0.19
   2  10  14    0.01    0.14
  -2 -10 -14    0.05    0.13
   2  10  15    0.10    0.29
  -2 -10 -15    0.11    0.32
   2  10  16    0.06    0.17
  -2 -10 -16    0.32    0.24
   2  12 -17   -0.07    0.33
  -2 -12  17   -0.02    0.04
   2  12 -16   -0.07    0.26
  -2 -12  16    0.07    0.14
   2  12 -15    0.12    0.08
  -2 -12  15    0.19    0.08
   2  12 -14   -0.03    0.11
  -2 -12  14    0.11    0.11
   2  12 -13   -0.05    0.11
  -2 -12  13    0.05    0.09
   2  12 -12    0.21    0.42
  -2 -12  12    0.02    0.11
   2  12 -11    1.48    0.14
  -2 -12  11    2.03    0.22
   2  12 -10    0.06    0.06
  -2 -12  10    0.06    0.08
   2  12  -9    0.05    0.05
  -2 -12   9    0.12    0.08
   2  12  -8    0.49    0.08
  -2 -12   8    0.17    0.14
   2  12  -7    1.07    0.11
  -2 -12   7    1.15    0.12
   2  12  -6   11.13    0.41
  -2 -12   6   11.36    0.48
   2  12  -5    9.92    0.41
  -2 -12   5   10.95    0.43
   2  12  -4   23.18    0.74
  -2 -12   4   22.79    0.94
   2  12  -3   14.13    0.65
  -2 -12   3   13.82    0.55
   2  12  -2   28.71    1.40
  -2 -12   2   29.38    1.62
   2  12  -1   41.84    1.44
  -2 -12   1   39.51    1.31
   2  12   0  140.96    3.66
  -2 -12   0  140.80    3.72
   2  12   1   43.75    1.46
  -2 -12  -1   45.49    1.42
   2  12   2    9.43    0.63
  -2 -12  -2   43.83    1.30
   2  12   3   48.46    1.55
  -2 -12  -3   46.67    1.08
   2  12   4    4.94    0.21
  -2 -12  -4    5.25    0.21
   2  12   5    0.81    0.08
  -2 -12  -5    0.78    0.07
   2  12   6    6.08    0.31
  -2 -12  -6    6.52    0.39
   2  12   7    1.04    0.10
  -2 -12  -7    1.07    0.10
   2  12   8    0.71    0.12
  -2 -12  -8    0.82    0.11
   2  12   9    0.01    0.09
  -2 -12  -9    0.16    0.08
   2  12  10    0.51    0.11
  -2 -12 -10    0.69    0.11
   2  12  11    0.20    0.12
  -2 -12 -11    0.27    0.10
   2  12  12    0.19    0.17
  -2 -12 -12    0.03    0.16
   2  12  13    0.05    0.13
  -2 -12 -13   -0.01    0.13
   2  12  14    0.15    0.13
  -2 -12 -14   -0.01    0.13
   2  12  15   -0.08    0.21
  -2 -12 -15   -0.08    0.33
   2  12  16   -0.17    0.21
  -2 -12 -16    0.11    0.12
   2  14 -16    0.01    0.17
  -2 -14  16    0.11    0.16
   2  14 -15    0.05    0.11
  -2 -14  15    0.02    0.11
   2  14 -14    0.11    0.10
  -2 -14  14    0.25    0.12
   2  14 -13    0.06    0.07
  -2 -14  13   -0.02    0.09
   2  14 -12    0.30    0.11
  -2 -14  12    0.39    0.12
   2  14 -11    0.11    0.08
  -2 -14  11    0.08    0.10
   2  14 -10    0.29    0.07
  -2 -14  10    0.22    0.10
   2  14  -9    0.32    0.06
  -2 -14   9    0.45    0.10
   2  14  -8    3.96    0.31
  -2 -14   8    4.41    0.39
   2  14  -7   -0.04    0.06
  -2 -14   7    0.07    0.07
   2  14  -6    0.34    0.09
  -2 -14   6    0.46    0.08
   2  14  -5    3.14    0.19
  -2 -14   5    3.33    0.19
   2  14  -4    3.23    0.20
  -2 -14   4    3.24    0.19
   2  14  -3   30.02    1.07
  -2 -14   3   31.89    1.11
   2  14  -2   47.42    1.85
  -2 -14   2   47.68    1.52
   2  14  -1  182.71    4.72
  -2 -14   1  185.31    4.56
   2  14   0   47.82    1.90
  -2 -14   0   49.14    1.50
   2  14   1   41.42    1.39
  -2 -14  -1   37.20    1.23
   2  14   2  101.69    2.48
  -2 -14  -2   97.53    2.35
   2  14   3    0.41    0.14
  -2 -14  -3    0.45    0.10
   2  14   4    0.96    0.14
  -2 -14  -4    0.81    0.13
   2  14   5    0.99    0.09
  -2 -14  -5    1.08    0.08
   2  14   6    9.74    0.39
  -2 -14  -6    9.99    0.38
   2  14   7    2.01    0.13
  -2 -14  -7    2.38    0.16
   2  14   8    0.74    0.10
  -2 -14  -8    0.77    0.15
   2  14   9    0.34    0.11
  -2 -14  -9    0.41    0.11
   2  14  10    0.09    0.07
  -2 -14 -10    0.05    0.09
   2  14  11    0.31    0.12
  -2 -14 -11    0.29    0.11
   2  14  12   -0.03    0.10
  -2 -14 -12    0.12    0.11
   2  14  13    0.01    0.17
  -2 -14 -13   -0.04    0.19
   2  14  14   -0.10    0.12
  -2 -14 -14   -0.01    0.13
   2  14  15    0.12    0.24
  -2 -14 -15    0.17    0.20
   2  14  16    0.01    0.22
  -2 -14 -16    0.03    0.14
   2  16 -16   -0.05    0.26
  -2 -16  16   -0.05    0.13
   2  16 -15   -0.05    0.36
  -2 -16  15    0.28    0.20
   2  16 -14    0.05    0.09
  -2 -16  14    0.01    0.07
   2  16 -13   -0.06    0.09
  -2 -16  13    0.01    0.08
   2  16 -12    0.12    0.09
  -2 -16  12    0.11    0.09
   2  16 -11    0.82    0.11
  -2 -16  11    1.05    0.15
   2  16 -10    0.44    0.08
  -2 -16  10    0.48    0.13
   2  16  -9    0.10    0.05
  -2 -16   9    0.25    0.07
   2  16  -8    0.51    0.08
  -2 -16   8    0.48    0.08
   2  16  -7    1.92    0.13
  -2 -16   7    2.16    0.15
   2  16  -6    5.75    0.24
  -2 -16   6    5.71    0.26
   2  16  -5    0.93    0.09
  -2 -16   5    0.97    0.09
   2  16  -4    9.58    0.44
  -2 -16   4    9.59    0.48
   2  16  -3   11.76    0.49
  -2 -16   3   11.72    0.49
   2  16  -2   15.65    0.62
  -2 -16   2   15.83    0.63
   2  16  -1   41.00    1.59
  -2 -16   1   42.10    1.62
   2  16   0   48.26    2.00
  -2 -16   0   55.36    2.05
   2  16   1   20.94    0.75
  -2 -16  -1   20.84    0.79
   2  16   2    2.23    0.16
  -2 -16  -2    2.02    0.12
   2  16   3    0.13    0.09
  -2 -16  -3    0.02    0.14
   2  16   4    5.01    0.41
  -2 -16  -4    4.59    0.28
   2  16   6    5.52    0.24
  -2 -16  -6    6.97    0.27
   2  16   7    0.51    0.08
  -2 -16  -7    0.53    0.07
   2  16   8    1.31    0.11
  -2 -16  -8    1.56    0.13
   2  16   9    0.06    0.11
  -2 -16  -9    0.09    0.13
   2  16  10    1.08    0.14
  -2 -16 -10    1.03    0.12
   2  16  11    0.06    0.11
  -2 -16 -11    0.04    0.11
   2  16  12    0.04    0.11
  -2 -16 -12    0.04    0.11
   2  16  13    0.06    0.09
  -2 -16 -13   -0.04    0.11
  -2 -16 -14   -0.09    0.34
   2  16  15    0.01    0.19
  -2 -16 -15   -0.31    0.19
   2  18 -16    0.24    0.37
  -2 -18  16    0.02    0.15
   2  18 -15   -0.33    0.42
  -2 -18  15    0.00    0.18
   2  18 -14    0.02    0.07
  -2 -18  14    0.01    0.08
   2  18 -13   -0.06    0.10
  -2 -18  13    0.08    0.09
   2  18 -12    0.88    0.15
  -2 -18  12    1.05    0.20
   2  18 -11    0.16    0.07
  -2 -18  11    0.26    0.12
   2  18 -10    0.15    0.04
  -2 -18  10    0.11    0.10
   2  18  -8    8.49    0.36
  -2 -18   8    9.34    0.33
   2  18  -7    0.00    0.05
  -2 -18   7    0.04    0.05
   2  18  -6    4.03    0.20
  -2 -18   6    3.72    0.19
   2  18  -5    2.53    0.24
  -2 -18   5    2.40    0.20
   2  18  -4   36.61    1.14
  -2 -18   4   34.92    1.11
   2  18  -3    1.00    0.10
  -2 -18   3    0.91    0.08
   2  18  -2    0.05    0.12
  -2 -18   2    0.00    0.08
   2  18  -1   50.72    1.66
  -2 -18   1   49.41    1.63
   2  18   0   94.06    3.33
  -2 -18   0   94.84    2.77
   2  18   1    1.61    0.12
  -2 -18  -1    1.67    0.13
   2  18   2   57.64    1.99
  -2 -18  -2   52.91    1.47
   2  18   3    0.24    0.08
  -2 -18  -3    0.22    0.10
   2  18   4    8.17    0.55
  -2 -18  -4    8.60    0.43
   2  18   5    4.38    0.41
  -2 -18  -5    4.37    0.31
   2  18   6    6.78    0.46
  -2 -18  -6    6.62    0.45
   2  18   7    3.78    0.17
  -2 -18  -7    3.77    0.20
   2  18   8    0.57    0.09
  -2 -18  -8    0.66    0.11
   2  18   9    0.23    0.09
  -2 -18  -9    0.30    0.10
   2  18  10    0.33    0.11
  -2 -18 -10    0.30    0.13
   2  18  11    0.23    0.10
  -2 -18 -11    0.19    0.11
   2  18  12    0.00    0.08
  -2 -18 -12   -0.06    0.12
   2  18  13    0.05    0.09
  -2 -18 -13    0.11    0.11
   2  18  14   -0.22    0.36
  -2 -18 -14   -0.13    0.29
   2  18  15   -0.10    0.25
  -2 -18 -15   -0.11    0.20
   2  20 -15    0.77    0.55
  -2 -20  15    0.07    0.17
   2  20 -14    0.14    0.06
  -2 -20  14    0.09    0.09
   2  20 -13   -0.06    0.08
  -2 -20  13   -0.03    0.07
   2  20 -12    0.05    0.10
  -2 -20  12    0.02    0.07
   2  20 -11    0.00    0.07
  -2 -20  11    0.12    0.09
   2  20 -10    0.20    0.26
  -2 -20  10    0.16    0.10
   2  20  -9    0.39    0.06
  -2 -20   9    0.46    0.10
   2  20  -8    3.79    0.19
  -2 -20   8    3.37    0.19
   2  20  -7    0.35    0.06
  -2 -20   7    0.45    0.08
   2  20  -6    0.04    0.05
  -2 -20   6    0.01    0.07
   2  20  -5   15.63    0.57
  -2 -20   5   13.26    0.52
   2  20  -4    1.91    0.13
  -2 -20   4    1.62    0.11
   2  20  -3   24.88    0.82
  -2 -20   3   23.12    0.79
   2  20  -2   12.27    0.51
  -2 -20   2   12.35    0.53
   2  20  -1    0.01    0.09
  -2 -20   1    0.08    0.06
   2  20   0    0.05    0.06
  -2 -20   0    0.16    0.06
   2  20   1   23.96    0.84
  -2 -20  -1   23.72    0.83
   2  20   2    9.65    0.38
  -2 -20  -2    9.67    0.37
   2  20   3    2.12    0.14
  -2 -20  -3    1.90    0.10
   2  20   5    0.05    0.16
  -2 -20  -5    0.00    0.09
   2  20   6    3.96    0.38
  -2 -20  -6    4.46    0.35
   2  20   7    0.50    0.20
  -2 -20  -7    0.41    0.12
   2  20   8    0.05    0.03
  -2 -20  -8    0.08    0.06
   2  20   9    0.10    0.06
  -2 -20  -9    0.07    0.07
   2  20  10    0.03    0.08
  -2 -20 -10   -0.05    0.07
   2  20  11    0.08    0.09
  -2 -20 -11    0.12    0.10
   2  20  12   -0.06    0.08
  -2 -20 -12    0.01    0.19
   2  20  13    0.00    0.09
  -2 -20 -13    0.05    0.07
   2  20  14    0.15    0.30
  -2 -20 -14    0.07    0.27
   2  20  15    0.25    0.29
  -2 -20 -15    0.22    0.23
   2  22 -15    0.03    0.35
  -2 -22  15    0.36    0.21
   2  22 -14    0.03    0.07
  -2 -22  14    0.11    0.07
   2  22 -13    0.02    0.08
  -2 -22  13    0.04    0.06
   2  22 -12   -0.07    0.15
  -2 -22  12   -0.02    0.06
   2  22 -11    1.19    0.14
  -2 -22  11    1.37    0.11
   2  22 -10    0.00    0.05
  -2 -22  10    0.02    0.07
   2  22  -9    0.15    0.04
  -2 -22   9    0.23    0.08
   2  22  -8    0.12    0.03
  -2 -22   8    0.22    0.13
   2  22  -7    3.21    0.17
  -2 -22   7    3.44    0.20
   2  22  -6    1.09    0.09
  -2 -22   6    1.01    0.09
   2  22  -5   15.72    0.59
  -2 -22   5   15.60    0.53
   2  22  -4   25.35    0.79
  -2 -22   4   24.76    0.87
   2  22  -3    0.16    0.06
  -2 -22   3    0.20    0.06
   2  22  -2   43.79    1.60
  -2 -22   2   41.33    1.31
   2  22  -1    6.13    0.48
  -2 -22   1    5.76    0.46
   2  22   0   10.71    0.68
  -2 -22   0   11.44    0.76
   2  22   1    0.37    0.07
  -2 -22  -1    0.43    0.07
   2  22   2   11.23    0.44
  -2 -22  -2   12.02    0.44
   2  22   3    1.68    0.11
  -2 -22  -3    1.76    0.11
   2  22   4   18.51    1.85
  -2 -22  -4   15.61    0.83
   2  22   5    2.30    0.30
  -2 -22  -5    2.20    0.24
   2  22   6    2.58    0.29
  -2 -22  -6    2.26    0.21
   2  22   7    0.09    0.17
  -2 -22  -7    0.04    0.11
   2  22   8    3.22    0.29
  -2 -22  -8    2.81    0.26
   2  22   9   -0.03    0.22
  -2 -22  -9    0.22    0.17
   2  22  10   -0.10    0.20
  -2 -22 -10   -0.04    0.17
   2  22  11   -0.02    0.04
  -2 -22 -11    0.11    0.06
   2  22  12    0.15    0.05
  -2 -22 -12    0.14    0.07
   2  22  13   -0.01    0.04
  -2 -22 -13    0.04    0.07
   2  22  14   -0.13    0.33
  -2 -22 -14    0.14    0.24
  -2 -24  15    0.04    0.29
   2  24 -14    0.46    0.54
  -2 -24  14    0.02    0.15
   2  24 -13    0.01    0.06
  -2 -24  13   -0.01    0.06
   2  24 -12    0.02    0.07
  -2 -24  12    0.00    0.06
   2  24 -11    0.53    0.07
  -2 -24  11    0.57    0.08
   2  24 -10    0.09    0.04
  -2 -24  10    0.03    0.05
   2  24  -9    0.27    0.41
  -2 -24   9    0.18    0.10
   2  24  -8    0.34    0.04
  -2 -24   8    0.44    0.08
   2  24  -7    0.07    0.03
  -2 -24   7    0.05    0.05
   2  24  -6    6.03    0.27
  -2 -24   6    5.78    0.24
   2  24  -5    0.33    0.06
  -2 -24   5    0.27    0.05
   2  24  -4   11.39    0.49
  -2 -24   4   11.85    0.46
   2  24  -3   10.53    0.39
  -2 -24   3    9.97    0.46
   2  24  -2   27.00    1.31
  -2 -24   2   26.27    1.26
   2  24  -1    8.07    0.40
  -2 -24   1    7.68    0.38
   2  24   0    0.03    0.07
  -2 -24   0    0.05    0.04
   2  24   1   46.29    1.70
  -2 -24  -1   47.09    1.35
   2  24   2    8.70    0.34
  -2 -24  -2    7.87    0.29
   2  24   3    2.68    0.18
  -2 -24  -3    2.36    0.16
   2  24   4    4.26    0.35
  -2 -24  -4    3.39    0.27
   2  24   5   12.21    0.64
  -2 -24  -5   10.82    0.55
   2  24   6    2.29    0.28
  -2 -24  -6    2.26    0.23
   2  24   8    0.11    0.19
  -2 -24  -8    0.10    0.12
   2  24   9    3.89    0.53
  -2 -24 -10    0.42    0.29
   2  24  11    0.17    0.24
  -2 -24 -11   -0.11    0.18
   2  24  12   -0.13    0.24
  -2 -24 -12    0.05    0.21
   2  24  13   -0.04    0.32
  -2 -24 -13    0.26    0.22
   2  24  14    0.17    0.31
  -2 -24 -14   -0.11    0.21
   2  26 -14   -0.09    0.46
  -2 -26  14   -0.14    0.14
   2  26 -13   -0.20    0.47
  -2 -26  13    0.24    0.18
   2  26 -12    0.00    0.42
  -2 -26  12   -0.16    0.14
   2  26 -11   -0.10    0.51
  -2 -26  11    0.51    0.17
   2  26 -10    0.22    0.35
  -2 -26  10    0.08    0.13
   2  26  -9    0.16    0.43
  -2 -26   9    0.11    0.11
   2  26  -8    0.13    0.28
  -2 -26   8    0.20    0.13
   2  26  -7    0.66    0.23
  -2 -26   7    0.84    0.12
   2  26  -6    1.18    0.09
  -2 -26   6    1.43    0.10
   2  26  -5    3.93    0.18
  -2 -26   5    3.66    0.18
   2  26  -4    1.77    0.12
  -2 -26   4    1.62    0.12
   2  26  -3    3.85    0.20
  -2 -26   3    2.74    0.23
   2  26  -2   24.00    0.80
  -2 -26   2   22.63    0.88
   2  26  -1    0.03    0.06
  -2 -26   1    0.11    0.10
   2  26   0   75.47    2.53
  -2 -26   0   80.90    2.55
   2  26   1    8.88    0.53
  -2 -26  -1    8.40    0.56
   2  26   2    0.49    0.09
  -2 -26  -2    0.47    0.06
   2  26   3    2.14    0.13
  -2 -26  -3    2.10    0.12
   2  26   4   16.28    0.83
  -2 -26  -4   15.85    0.80
   2  26   5   17.04    0.81
  -2 -26  -5   11.46    0.70
   2  26   6    2.10    0.28
  -2 -26  -6    1.59    0.21
   2  26   7    0.42    0.27
  -2 -26  -7    0.26    0.18
   2  26   8    1.50    0.27
  -2 -26  -8    1.30    0.24
   2  26   9    4.84    0.45
  -2 -26  -9    4.07    0.29
   2  26  10    0.30    0.29
  -2 -26 -10    0.05    0.21
   2  26  11    0.44    0.24
  -2 -26 -11    0.28    0.17
   2  26  12   -0.16    0.29
  -2 -26 -12    0.08    0.21
   2  26  13    0.34    0.33
  -2 -26 -13    0.94    0.28
   2  26  14   -0.10    0.28
  -2 -26 -14   -0.22    0.22
   2  28 -14   -0.25    0.43
  -2 -28  14    0.12    0.18
   2  28 -13    0.49    0.36
  -2 -28  13   -0.23    0.18
   2  28 -12   -0.73    0.41
  -2 -28  12    0.16    0.15
   2  28 -11    0.71    0.54
  -2 -28  11    0.23    0.13
   2  28  -9    0.54    0.31
  -2 -28   9    0.16    0.11
   2  28  -8    1.71    0.43
  -2 -28   8    1.72    0.18
   2  28  -7    0.34    0.27
  -2 -28   7    0.34    0.08
   2  28  -6    5.08    0.20
  -2 -28   6    6.45    0.40
   2  28  -5    2.72    0.16
  -2 -28   5    2.54    0.14
   2  28  -4    0.08    0.05
  -2 -28   4    0.13    0.09
   2  28  -2    2.03    0.15
  -2 -28   2    1.66    0.15
   2  28  -1    7.02    0.34
  -2 -28   1    6.88    0.34
   2  28   0    1.04    0.12
  -2 -28   0    0.99    0.14
   2  28   1   16.18    0.63
  -2 -28  -1   16.17    0.58
   2  28   2    0.91    0.13
  -2 -28  -2    0.81    0.10
   2  28   3    0.76    0.08
  -2 -28  -3    0.71    0.08
   2  28   4   23.77    1.04
  -2 -28  -4   25.21    1.17
   2  28   5    4.51    0.26
  -2 -28  -5    4.49    0.32
   2  28   7    0.74    0.23
  -2 -28  -7    0.83    0.14
   2  28   8    1.12    0.26
  -2 -28  -8    1.64    0.27
   2  28   9    2.87    0.35
  -2 -28  -9    2.46    0.31
   2  28  10    0.43    0.27
  -2 -28 -10    0.34    0.22
   2  28  11    0.46    0.26
  -2 -28 -11    0.38    0.24
   2  28  12    0.21    0.36
  -2 -28 -12    0.42    0.25
   2  28  13    0.40    0.35
  -2 -28 -13    0.40    0.24
  -2 -30  14    0.15    0.17
   2  30 -13    0.40    0.53
  -2 -30  13    0.16    0.21
  -2 -30  11   -0.79    0.67
   2  30 -10   -0.05    0.32
  -2 -30  10    0.09    0.12
   2  30  -9    0.02    0.45
  -2 -30   9    0.26    0.16
   2  30  -8    0.11    0.18
  -2 -30   8    0.07    0.10
   2  30  -7    0.43    0.33
  -2 -30   7   -0.04    0.15
   2  30  -6    2.25    0.11
  -2 -30   6    2.77    0.17
   2  30  -5    0.36    0.05
  -2 -30   5    0.48    0.08
   2  30  -4    2.58    0.14
  -2 -30   4    2.63    0.19
   2  30  -3    0.82    0.07
  -2 -30   3    0.83    0.13
   2  30  -2   10.79    0.59
  -2 -30   2   10.06    0.60
   2  30  -1    0.16    0.07
  -2 -30   1    0.14    0.06
   2  30   0   12.15    0.53
  -2 -30   0   11.92    0.53
   2  30   1    5.97    0.32
  -2 -30  -1    6.56    0.31
   2  30   2   18.53    0.60
  -2 -30  -2   17.62    0.74
   2  30   3    0.39    0.06
  -2 -30  -3    0.37    0.07
   2  30   4   19.05    0.83
  -2 -30  -4   11.65    0.46
   2  30   5    9.14    0.51
  -2 -30  -5    7.99    0.46
   2  30   6    0.53    0.18
  -2 -30  -6    0.16    0.14
   2  30   7    0.46    0.20
  -2 -30  -7    0.19    0.16
   2  30   8    1.66    0.32
  -2 -30  -8    1.39    0.17
   2  30   9    1.61    0.31
  -2 -30  -9    1.25    0.20
   2  30  10   -0.11    0.30
  -2 -30 -10   -0.08    0.19
   2  30  11   -0.05    0.25
  -2 -30 -11    0.31    0.22
   2  30  12   -0.22    0.36
  -2 -30 -12    0.06    0.27
   2  30  13    0.29    0.33
  -2 -30 -13    0.35    0.28
   2  32 -13    0.08    0.37
  -2 -32  13    0.09    0.17
   2  32 -12    0.10    0.50
  -2 -32  12    0.03    0.15
   2  32 -11    0.59    0.57
  -2 -32  11    0.68    0.17
   2  32 -10    0.18    0.32
  -2 -32  10   -0.02    0.11
   2  32  -8    0.87    0.28
  -2 -32   8    0.75    0.16
   2  32  -7    4.96    0.52
  -2 -32   7    4.43    0.27
   2  32  -6    2.51    0.13
  -2 -32   6    2.58    0.25
   2  32  -5    8.26    0.38
  -2 -32   5    7.49    0.37
   2  32  -4   23.64    0.84
  -2 -32   4   22.59    0.72
   2  32  -3    3.53    0.19
  -2 -32   3    3.25    0.18
   2  32  -2    4.47    0.27
  -2 -32   2    4.52    0.32
   2  32  -1   14.42    0.59
  -2 -32   1   14.52    0.64
   2  32   0   32.46    1.25
  -2 -32   0   31.75    1.17
   2  32   1    4.95    0.41
  -2 -32  -1    4.45    0.27
   2  32   2    1.09    0.14
  -2 -32  -2    1.04    0.10
   2  32   3    3.18    0.19
  -2 -32  -3    3.28    0.18
   2  32   4   22.43    0.63
  -2 -32  -4   22.77    0.69
   2  32   6    0.04    0.15
  -2 -32  -6    0.11    0.14
   2  32   7    2.79    0.34
  -2 -32  -7    2.93    0.24
   2  32   8    5.05    0.46
  -2 -32  -8    4.84    0.36
   2  32   9    0.66    0.21
  -2 -32  -9    0.77    0.29
   2  32  10    0.41    0.18
  -2 -32 -10    0.38    0.21
   2  32  12    0.66    0.44
  -2 -32 -12    0.30    0.33
   2  34 -13    0.34    0.59
  -2 -34  13   -0.02    0.14
   2  34 -12    0.51    0.53
  -2 -34  12    0.66    0.21
   2  34 -11    0.73    0.49
  -2 -34  11    1.12    0.24
   2  34 -10    0.23    0.36
  -2 -34  10    0.26    0.17
   2  34  -9    4.04    0.69
  -2 -34   9    3.45    0.34
   2  34  -8   11.29    0.95
  -2 -34   8    9.00    0.48
   2  34  -7    6.66    0.77
  -2 -34   7    7.07    0.50
   2  34  -6    0.79    0.08
  -2 -34   6    0.88    0.08
   2  34  -5   11.43    0.50
  -2 -34   5   10.90    0.46
   2  34  -4    4.43    0.46
  -2 -34   4    5.15    0.41
   2  34  -3    6.98    0.33
  -2 -34   3    6.67    0.33
   2  34  -2    0.64    0.08
  -2 -34   2    0.77    0.10
   2  34  -1   22.19    0.88
  -2 -34   1   23.71    1.00
   2  34   0    5.61    0.32
  -2 -34   0    5.62    0.31
   2  34   1    0.04    0.07
  -2 -34  -1    0.00    0.06
   2  34   2    0.18    0.06
  -2 -34  -2    0.07    0.05
   2  34   3   11.61    0.42
  -2 -34  -3    9.93    0.36
   2  34   4    0.53    0.08
  -2 -34  -4    0.42    0.07
   2  34   5    2.58    0.29
  -2 -34  -5    2.89    0.25
   2  34   6    2.82    0.33
  -2 -34  -6    2.48    0.27
   2  34   7    2.28    0.29
  -2 -34  -7    2.15    0.21
   2  34   9    0.16    0.23
  -2 -34  -9    0.14    0.21
   2  34  10    0.91    0.30
  -2 -34 -10    1.14    0.26
   2  34  11    0.75    0.36
  -2 -34 -11    0.22    0.27
   2  34  12    0.10    0.25
  -2 -34 -12    0.09    0.22
   2  36 -12    0.66    0.52
  -2 -36  12    0.61    0.28
   2  36 -11    0.86    0.60
  -2 -36  11    0.22    0.21
   2  36 -10    0.19    0.39
  -2 -36  10    0.24    0.19
   2  36  -9    2.28    0.63
  -2 -36   9    1.77    0.20
   2  36  -8    0.48    0.35
  -2 -36   8    1.46    0.15
   2  36  -7    0.13    0.37
  -2 -36   7   -0.07    0.16
   2  36  -6    0.58    0.07
  -2 -36   6    0.57    0.09
   2  36  -5    1.76    0.16
  -2 -36   5    1.59    0.26
   2  36  -4    6.04    0.29
  -2 -36   4    6.42    0.28
   2  36  -3    0.28    0.08
  -2 -36   3    0.22    0.07
   2  36  -2    0.42    0.10
  -2 -36   2    0.44    0.10
   2  36  -1    0.14    0.10
  -2 -36   1   -0.01    0.10
   2  36   0    0.08    0.13
  -2 -36   0    0.05    0.08
   2  36   1    2.71    0.18
  -2 -36  -1    2.67    0.14
   2  36   2    7.95    0.30
  -2 -36  -2    7.36    0.33
   2  36   3    0.58    0.09
  -2 -36  -3    0.71    0.12
   2  36   4    0.57    0.11
  -2 -36  -4    0.76    0.10
   2  36   5   -0.02    0.17
  -2 -36  -5    0.03    0.16
   2  36   6    1.37    0.32
  -2 -36  -6    1.66    0.29
   2  36   7   -0.15    0.25
  -2 -36  -7    1.08    0.25
   2  36   8    1.09    0.31
  -2 -36  -8    1.00    0.31
   2  36   9    0.43    0.25
  -2 -36  -9    0.24    0.26
   2  36  10    0.38    0.44
  -2 -36 -10    0.49    0.24
   2  36  11    0.12    0.26
  -2 -36 -11    0.27    0.40
   2  36  12    0.08    0.30
  -2 -36 -12    0.03    0.19
   2  38 -12   -0.18    0.43
  -2 -38  12   -0.05    0.17
   2  38 -11    0.39    0.59
  -2 -38  11    0.03    0.13
   2  38 -10    0.07    0.38
  -2 -38  10   -0.07    0.14
   2  38  -9    0.65    0.52
  -2 -38   9    0.32    0.20
   2  38  -8    1.14    0.45
  -2 -38   8    0.63    0.13
   2  38  -7    0.86    0.38
  -2 -38   7    0.97    0.15
   2  38  -6   -0.43    0.31
  -2 -38   6    0.03    0.10
   2  38  -5    0.04    0.06
  -2 -38   5    0.09    0.11
   2  38  -4    5.82    0.34
  -2 -38   4    5.44    0.37
   2  38  -3    0.93    0.10
  -2 -38   3    0.95    0.11
   2  38  -2    0.19    0.08
  -2 -38   2    0.25    0.07
   2  38  -1    1.10    0.13
  -2 -38   1    1.45    0.14
   2  38   0   10.18    0.42
  -2 -38   0   10.16    0.49
   2  38   1    1.72    0.17
  -2 -38  -1    1.76    0.15
   2  38   2    1.79    0.13
  -2 -38  -2    1.64    0.14
   2  38   3    0.29    0.09
  -2 -38  -3    0.36    0.10
   2  38   4    2.85    0.17
  -2 -38  -4    2.41    0.15
   2  38   5    0.33    0.17
  -2 -38  -5    0.28    0.16
   2  38   6    2.00    0.27
  -2 -38  -6    1.83    0.26
   2  38   8    1.87    0.29
  -2 -38  -8    1.01    0.22
   2  38   9    0.29    0.29
  -2 -38  -9    0.34    0.21
   2  38  10    0.32    0.25
  -2 -38 -10    0.32    0.26
   2  38  11   -0.17    0.30
  -2 -38 -11    0.33    0.30
   2  40 -12    0.83    0.83
  -2 -40  12    0.06    0.18
   2  40 -11   -0.08    0.57
  -2 -40  11    0.26    0.28
   2  40  -9   -1.02    0.41
  -2 -40   9    0.92    0.16
   2  40  -8    0.13    0.28
  -2 -40   8    0.10    0.18
   2  40  -7    1.47    0.33
  -2 -40   7    1.59    0.20
   2  40  -6    0.62    0.08
  -2 -40   6    0.56    0.08
   2  40  -5    3.45    0.35
  -2 -40   5    4.14    0.34
   2  40  -4    1.07    0.14
  -2 -40   4    0.95    0.15
   2  40  -3    4.68    0.26
  -2 -40   3    4.96    0.27
   2  40  -2    0.12    0.09
  -2 -40   2    0.23    0.08
   2  40  -1    1.38    0.26
  -2 -40   1    1.32    0.18
   2  40   0    0.12    0.11
  -2 -40   0    0.04    0.12
   2  40   1    7.29    0.32
  -2 -40  -1    6.64    0.35
   2  40   2   -0.01    0.08
  -2 -40  -2    0.00    0.07
   2  40   3    0.08    0.12
  -2 -40  -3    0.22    0.12
   2  40   4   -0.05    0.08
  -2 -40  -4    0.09    0.09
   2  40   5    0.53    0.23
  -2 -40  -5    0.66    0.20
   2  40   6   -0.15    0.19
  -2 -40  -6    0.06    0.19
   2  40   7   -0.01    0.23
  -2 -40  -7    0.18    0.18
   2  40   8    0.19    0.20
  -2 -40  -8   -0.04    0.20
   2  40   9    0.01    0.26
  -2 -40  -9    0.05    0.17
   2  40  10    0.23    0.38
  -2 -40 -10    0.57    0.31
   2  40  11   -0.18    0.26
  -2 -40 -11    0.06    0.23
   2  42 -11    0.12    0.47
  -2 -42  11   -0.16    0.17
   2  42 -10    0.30    0.46
  -2 -42  10   -0.02    0.19
   2  42  -9    0.28    0.31
  -2 -42   9    0.58    0.20
   2  42  -8    0.87    0.48
  -2 -42   8    1.24    0.22
   2  42  -7    0.85    0.42
  -2 -42   7    0.93    0.22
   2  42  -6    0.36    0.08
  -2 -42   6    0.50    0.09
  -2 -42   5    0.70    0.55
   2  42  -4    5.09    0.24
  -2 -42   4    5.74    0.34
   2  42  -3    4.12    0.25
  -2 -42   3    4.32    0.26
   2  42  -2    2.74    0.19
  -2 -42   2    2.88    0.23
   2  42  -1    1.07    0.12
  -2 -42   1    1.23    0.15
   2  42   0    1.97    0.16
  -2 -42   0    2.38    0.17
   2  42   1    1.22    0.12
  -2 -42  -1    1.39    0.13
   2  42   2    0.45    0.09
  -2 -42  -2    0.39    0.08
   2  42   3    1.63    0.13
  -2 -42  -3    1.60    0.14
   2  42   4    0.46    0.24
  -2 -42  -4    0.58    0.16
   2  42   5    0.27    0.20
  -2 -42  -5    0.66    0.22
   2  42   7    1.33    0.23
  -2 -42  -7    1.26    0.32
   2  42   8    0.36    0.17
  -2 -42  -8    1.55    0.29
   2  42   9   -0.11    0.26
  -2 -42  -9   -0.03    0.18
   2  42  10    0.19    0.41
  -2 -42 -10    0.06    0.30
   2  44 -11   -0.13    0.44
  -2 -44  11    0.00    0.15
   2  44 -10    0.33    0.30
  -2 -44  10   -0.02    0.16
   2  44  -8    1.81    0.48
  -2 -44   8    1.45    0.25
   2  44  -7   -0.43    0.34
  -2 -44   7   -0.04    0.13
   2  44  -6    0.01    0.08
  -2 -44   6    0.06    0.07
   2  44  -5    0.20    0.09
  -2 -44   5    0.10    0.08
   2  44  -4    1.50    0.17
  -2 -44   4    2.04    0.18
   2  44  -3    1.40    0.16
  -2 -44   3    1.58    0.22
   2  44  -2    2.84    0.50
  -2 -44   2    3.40    0.29
   2  44  -1    2.18    0.18
  -2 -44   1    2.47    0.15
   2  44   0    0.43    0.12
  -2 -44   0    0.42    0.08
   2  44   1    8.56    0.43
  -2 -44  -1    7.71    0.43
   2  44   2    1.46    0.19
  -2 -44  -2    1.03    0.18
   2  44   3    0.68    0.12
  -2 -44  -3    0.95    0.12
   2  44   4    0.17    0.10
  -2 -44  -4    0.02    0.08
   2  44   5    3.94    0.39
  -2 -44  -5    3.32    0.34
   2  44   6    0.39    0.27
  -2 -44  -6    0.31    0.21
   2  44   7    0.47    0.24
  -2 -44  -7    0.39    0.19
   2  44   8    0.48    0.30
  -2 -44  -8    0.88    0.29
   2  44   9    0.04    0.22
  -2 -44  -9   -0.12    0.22
   2  44  10   -0.19    0.28
  -2 -44 -10   -0.02    0.22
   2  46 -10    0.13    0.28
  -2 -46  10    0.20    0.20
   2  46  -9    0.32    0.37
  -2 -46   9    0.04    0.19
   2  46  -8    2.55    0.64
  -2 -46   8    1.91    0.33
   2  46  -7    0.25    0.36
  -2 -46   7    0.35    0.14
   2  46  -6    0.13    0.08
  -2 -46   6   -0.01    0.09
   2  46  -5    0.07    0.10
  -2 -46   5    0.14    0.08
   2  46  -4    7.32    0.80
  -2 -46   4    6.41    0.47
   2  46  -3    6.14    0.38
  -2 -46   3    6.49    0.32
   2  46  -2    2.03    0.18
  -2 -46   2    2.45    0.22
   2  46  -1    0.12    0.10
  -2 -46   1    0.00    0.09
   2  46   0    4.24    0.26
  -2 -46   0    3.92    0.25
   2  46   1    8.11    0.33
  -2 -46  -1    7.91    0.40
   2  46   2    4.62    0.26
  -2 -46  -2    4.23    0.27
   2  46   3    0.10    0.16
  -2 -46  -3    0.13    0.13
   2  46   4    0.23    0.14
  -2 -46  -4    0.30    0.14
   2  46   6    3.15    0.47
  -2 -46  -6    2.36    0.36
   2  46   7    0.03    0.29
  -2 -46  -7   -0.02    0.27
   2  46   8    0.57    0.34
  -2 -46  -8    0.00    0.29
   2  46   9   -0.08    0.16
  -2 -46  -9    0.18    0.22
  -2 -46 -10    0.00    0.33
   2  48 -10    0.12    0.33
  -2 -48  10   -0.02    0.18
   2  48  -9    0.23    0.49
  -2 -48   9    0.35    0.21
   2  48  -7    0.87    0.41
  -2 -48   7    0.07    0.20
   2  48  -6    0.01    0.07
  -2 -48   6    0.14    0.08
   2  48  -5    0.12    0.11
  -2 -48   5    0.04    0.10
   2  48  -4    5.26    0.32
  -2 -48   4    5.92    0.33
   2  48  -3    0.03    0.22
  -2 -48   3    0.16    0.11
   2  48  -2    0.24    0.15
  -2 -48   2    0.42    0.16
   2  48  -1    0.67    0.12
  -2 -48   1    0.77    0.12
   2  48   0   10.76    0.51
  -2 -48   0   11.19    0.63
   2  48   1    0.07    0.12
  -2 -48  -1    0.07    0.10
   2  48   2    0.30    0.10
  -2 -48  -2    0.17    0.10
   2  48   3    0.02    0.09
  -2 -48  -3    0.10    0.11
   2  48   4    3.03    0.23
  -2 -48  -4    2.56    0.22
   2  48   5   -0.01    0.04
  -2 -48  -5    0.06    0.06
   2  48   6   -0.07    0.19
  -2 -48  -6    0.40    0.22
   2  48   7   -0.09    0.30
  -2 -48  -7    0.11    0.21
   2  48   8    0.38    0.22
  -2 -48  -8    0.06    0.20
   2  48   9   -0.10    0.23
  -2 -48  -9    0.39    0.27
   2  50  -9    0.39    0.37
  -2 -50   9    0.33    0.19
   2  50  -8    0.56    0.46
  -2 -50   8    0.24    0.20
   2  50  -7    0.80    0.56
  -2 -50   7    0.40    0.14
   2  50  -6    0.20    0.10
  -2 -50   6   -0.11    0.10
   2  50  -5   -0.07    0.10
  -2 -50   5   -0.02    0.09
   2  50  -4    0.98    0.14
  -2 -50   4    0.82    0.14
   2  50  -3    0.17    0.10
  -2 -50   3    0.41    0.11
   2  50  -2    0.01    0.11
  -2 -50   2    0.01    0.09
   2  50  -1    0.12    0.12
  -2 -50   1    0.18    0.12
   2  50   0    0.40    0.13
  -2 -50   0    0.31    0.13
   2  50   1    0.15    0.09
  -2 -50  -1    0.18    0.11
   2  50   2    0.00    0.18
  -2 -50  -2    0.26    0.13
   2  50   3    0.05    0.12
  -2 -50  -3    0.02    0.08
   2  50   4    0.09    0.13
  -2 -50  -4   -0.12    0.11
   2  50   5    0.17    0.07
  -2 -50  -5    0.14    0.07
   2  50   6   -0.05    0.28
  -2 -50  -6   -0.52    0.45
   2  50   7    0.26    0.24
  -2 -50  -7    0.42    0.26
   2  50   8    0.18    0.26
  -2 -50  -8    0.37    0.23
   2  50   9   -0.44    0.34
  -2 -50  -9    0.08    0.30
   2  52  -9   -0.12    0.41
  -2 -52   9    0.51    0.29
   2  52  -8    1.32    0.42
  -2 -52   8    1.22    0.30
   2  52  -6    0.02    0.17
  -2 -52   6   -0.02    0.09
   2  52  -5    0.36    0.12
  -2 -52   5    0.27    0.10
   2  52  -4    2.82    0.28
  -2 -52   4    3.19    0.24
   2  52  -3   -0.05    0.12
  -2 -52   3   -0.08    0.11
   2  52  -2    0.15    0.12
  -2 -52   2   -0.05    0.10
   2  52  -1   -0.15    0.13
  -2 -52   1    0.06    0.10
   2  52   0    4.62    0.35
  -2 -52   0    5.23    0.30
   2  52   1    0.07    0.10
  -2 -52  -1    0.05    0.11
   2  52   2    0.09    0.12
  -2 -52  -2    0.00    0.10
   2  52   3    0.19    0.15
  -2 -52  -3    0.37    0.13
   2  52   4    0.51    0.14
  -2 -52  -4    0.40    0.13
   2  52   5    0.10    0.08
  -2 -52  -5    0.03    0.07
   2  52   6   -0.20    0.24
  -2 -52  -6    0.06    0.22
   2  52   7   -0.10    0.21
  -2 -52  -7    0.15    0.22
   2  52   8    0.05    0.24
  -2 -52  -8   -0.06    0.25
   2  54  -8   -0.15    0.22
  -2 -54   8   -0.27    0.19
   2  54  -7    0.26    0.34
  -2 -54   7   -0.23    0.22
   2  54  -6    0.08    0.32
  -2 -54   6    0.08    0.20
   2  54  -5    1.46    0.21
  -2 -54   5    1.63    0.20
   2  54  -4    0.16    0.28
  -2 -54   4    0.30    0.18
   2  54  -3    0.35    0.11
  -2 -54   3    0.42    0.14
   2  54  -2    0.10    0.12
  -2 -54   2    0.10    0.13
   2  54  -1    2.20    0.25
  -2 -54   1    2.29    0.24
   2  54   0    0.11    0.12
  -2 -54   0    0.09    0.10
   2  54   1    0.87    0.16
  -2 -54  -1    0.81    0.17
   2  54   2    0.29    0.12
  -2 -54  -2    0.00    0.12
   2  54   3    0.74    0.16
  -2 -54  -3    1.03    0.15
   2  54   4   -0.07    0.13
  -2 -54  -4    0.05    0.11
   2  54   5    0.01    0.08
  -2 -54  -5    0.00    0.07
   2  54   6    0.07    0.25
  -2 -54  -6   -0.03    0.26
   2  54   7   -0.17    0.29
  -2 -54  -7    0.49    0.35
   2  54   8    0.36    0.64
  -2 -54  -8    0.13    0.38
   2  56  -8   -0.13    0.30
  -2 -56   8    0.04    0.19
   2  56  -7    0.10    0.30
  -2 -56   7   -0.08    0.13
   2  56  -6   -0.04    0.13
  -2 -56   6   -0.04    0.08
   2  56  -5    0.57    0.15
  -2 -56   5    0.34    0.12
   2  56  -4   -0.02    0.13
  -2 -56   4   -0.04    0.11
   2  56  -3    0.01    0.16
  -2 -56   3   -0.06    0.19
   2  56  -2    0.57    0.14
  -2 -56   2    0.67    0.16
   2  56  -1    1.50    0.25
  -2 -56   1    1.25    0.19
   2  56   0    0.13    0.18
  -2 -56   0   -0.03    0.17
   2  56   1    0.21    0.12
  -2 -56  -1    0.05    0.10
   2  56   2    0.61    0.17
  -2 -56  -2    0.44    0.17
   2  56   3    0.78    0.20
  -2 -56  -3    1.07    0.24
   2  56   4    0.27    0.16
  -2 -56  -4    0.05    0.11
   2  56   5    0.00    0.07
  -2 -56  -5    0.04    0.08
   2  56   6    0.11    0.19
  -2 -56  -6    0.17    0.25
   2  56   7    0.02    0.19
  -2 -56  -7    0.07    0.34
   2  58  -7    0.17    0.27
  -2 -58   7    0.04    0.17
   2  58  -6    0.08    0.09
  -2 -58   6    0.10    0.07
   2  58  -5   -0.08    0.08
  -2 -58   5   -0.14    0.12
   2  58  -4    0.03    0.11
  -2 -58   4   -0.01    0.13
   2  58  -3   -0.01    0.12
  -2 -58   3    0.10    0.10
   2  58  -2    0.14    0.12
  -2 -58   2    0.14    0.11
   2  58  -1    0.35    0.13
  -2 -58   1    0.43    0.15
   2  58   0   -0.05    0.12
  -2 -58   0   -0.01    0.10
   2  58   1    0.12    0.15
  -2 -58  -1    0.00    0.12
   2  58   2   -0.02    0.15
  -2 -58  -2    0.00    0.13
   2  58   3    0.44    0.23
  -2 -58  -3    0.19    0.15
   2  58   4    0.24    0.13
  -2 -58  -4    0.11    0.11
   2  58   5    0.17    0.06
  -2 -58  -5    0.04    0.07
   2  58   6   -0.07    0.25
  -2 -58  -6    0.04    0.20
   2  60  -7   -0.32    0.25
  -2 -60   7    0.34    0.25
   2  60  -6    0.11    0.09
  -2 -60   6    0.07    0.15
   2  60  -5    0.20    0.15
  -2 -60   5    0.07    0.12
   2  60  -4    0.00    0.14
  -2 -60   4   -0.03    0.11
   2  60  -3    0.00    0.16
  -2 -60   3    0.04    0.16
   2  60  -2   -0.02    0.18
  -2 -60   2    0.55    0.24
   2  60  -1    0.53    0.15
  -2 -60   1    0.58    0.16
   2  60   0    0.55    0.18
  -2 -60   0    0.39    0.19
   2  60   1    0.40    0.24
   2  60   2   -0.05    0.15
  -2 -60  -2    0.11    0.17
   2  60   3    0.40    0.16
  -2 -60  -3    0.48    0.15
   2  60   4    0.18    0.14
  -2 -60  -4    0.08    0.13
   2  60   5   -0.03    0.08
  -2 -60  -5   -0.01    0.28
   2  60   6    0.11    0.31
  -2 -60  -6    0.10    0.22
   2  62  -6    0.15    0.24
  -2 -62   6    0.47    0.26
   2  62  -5    0.05    0.14
  -2 -62   5    0.08    0.11
   2  62  -4    0.05    0.18
  -2 -62   4   -0.05    0.12
   2  62  -3    0.25    0.15
  -2 -62   3    0.25    0.12
   2  62  -2    0.08    0.13
  -2 -62   2   -0.03    0.12
   2  62  -1    0.55    0.19
  -2 -62   1    0.50    0.14
   2  62   0    0.50    0.17
  -2 -62   0    0.76    0.14
   2  62   1    0.27    0.15
  -2 -62  -1    0.09    0.13
   2  62   2    0.26    0.14
  -2 -62  -2   -0.04    0.11
   2  62   3    0.33    0.16
  -2 -62  -3    0.11    0.14
   2  62   4    0.16    0.12
  -2 -62  -4    0.00    0.12
   2  62   5    0.04    0.22
  -2 -62  -5   -0.04    0.24
   2  64  -6   -0.02    0.42
  -2 -64   6   -0.05    0.21
   2  64  -5   -0.09    0.31
  -2 -64   5    0.07    0.24
   2  64  -4    0.21    0.14
  -2 -64   4    0.23    0.13
   2  64  -3    0.25    0.20
  -2 -64   3    0.15    0.17
   2  64  -2    0.01    0.16
  -2 -64   2    0.32    0.16
   2  64  -1    0.18    0.19
  -2 -64   1   -0.13    0.22
   2  64   0    0.12    0.17
  -2 -64   0    0.09    0.15
   2  64   1    0.25    0.13
  -2 -64  -1    0.27    0.15
   2  64   2    0.28    0.24
  -2 -64  -2    0.25    0.21
   2  64   3   -0.09    0.11
  -2 -64  -3    0.07    0.11
   2  64   4   -0.07    0.23
  -2 -64  -4    0.08    0.26
   2  64   5    0.11    0.23
  -2 -64  -5    0.13    0.22
   2  66  -5    0.04    0.22
  -2 -66   5    0.28    0.26
   2  66  -4    0.17    0.24
  -2 -66   4    0.15    0.54
   2  66  -3   -0.07    0.14
  -2 -66   3   -0.03    0.14
   2  66  -2    0.00    0.14
  -2 -66   2    0.00    0.12
   2  66  -1    0.10    0.17
  -2 -66   1    0.08    0.12
   2  66   0   -0.09    0.15
  -2 -66   0    0.28    0.16
   2  66   1   -0.07    0.17
  -2 -66  -1   -0.06    0.15
   2  66   2    0.01    0.43
  -2 -66  -2   -0.03    0.16
   2  66   3    0.09    0.30
  -2 -66  -3   -0.02    0.30
   2  66   4    0.05    0.14
  -2 -66  -4    0.12    0.27
   2  68  -4    0.36    0.32
  -2 -68   4    0.15    0.32
   2  68  -3    0.08    0.17
  -2 -68   3    0.40    0.19
   2  68  -2    0.06    0.14
  -2 -68   2    0.21    0.20
   2  68  -1   -0.04    0.15
  -2 -68   1    0.16    0.15
   2  68   0    0.09    0.25
  -2 -68   0    0.26    0.29
   2  68   1    0.54    0.22
  -2 -68  -1    0.48    0.17
   2  68   2   -0.05    0.15
  -2 -68  -2   -0.04    0.12
   2  68   3    0.35    0.27
  -2 -68  -3    0.01    0.32
   2  70  -4    0.12    0.15
  -2 -70   4    0.36    0.25
   2  70  -3    0.00    0.26
  -2 -70   3    0.62    0.29
   2  70  -2    0.05    0.15
  -2 -70   2   -0.03    0.17
   2  70  -1   -0.06    0.16
  -2 -70   1    0.16    0.20
   2  70   0    0.37    0.18
  -2 -70   0   -0.02    0.15
   2  70   1    0.29    0.17
  -2 -70  -1    0.12    0.14
   2  70   2    0.09    0.20
  -2 -70  -2   -0.24    0.28
   2  70   3   -0.15    0.20
  -2 -70  -3   -0.02    0.29
   2  72  -3   -0.07    0.22
  -2 -72   3    0.19    0.22
   2  72  -2    0.20    0.33
  -2 -72   2   -0.06    0.27
   2  72  -1   -0.01    0.14
  -2 -72   1    0.02    0.13
   2  72   0    0.23    0.20
  -2 -72   0   -0.01    0.16
   2  72   1   -0.05    0.21
  -2 -72  -1   -0.13    0.35
   2  72   2   -0.09    0.21
  -2 -72  -2   -0.31    0.21
   2  74  -3   -0.10    0.12
   2  74  -2    0.29    0.23
  -2 -74   2   -0.10    0.20
   2  74  -1    0.18    0.63
  -2 -74   1   -0.03    0.21
   2  74   0    0.15    0.33
  -2 -74   0    0.18    0.22
   2  74   1   -0.15    0.22
  -2 -74  -1   -0.10    0.23
   2  74   2    0.18    0.47
   2  76  -2   -0.11    0.24
  -2 -76   2   -0.11    0.21
   2  76   1    0.02    0.21
  -2 -76  -1    0.05    0.14
   3   1 -16    0.17    0.13
  -3  -1  16    0.20    0.14
   3   1 -15    0.61    0.17
  -3  -1  15    0.75    0.17
   3   1 -14    0.30    0.14
  -3  -1  14    0.01    0.12
   3   1 -13    1.13    0.58
  -3  -1  13    0.80    0.15
   3   1 -12    6.72    0.35
  -3  -1  12    6.39    0.42
   3   1 -11   10.69    0.43
  -3  -1  11   10.92    0.46
   3   1 -10    0.36    0.09
  -3  -1  10    0.40    0.10
   3   1  -9    2.05    0.28
  -3  -1   9    2.12    0.17
   3   1  -8  127.97    3.29
  -3  -1   8  138.76    3.81
   3   1  -7   22.79    0.83
  -3  -1   7   22.78    0.78
   3   1  -6   11.42    0.50
  -3  -1   6   11.86    0.52
   3   1  -5   27.72    1.04
  -3  -1   5   27.23    0.94
   3   1  -4 1201.28   34.87
  -3  -1   4 1249.20   36.42
   3   1  -3   69.21    2.36
  -3  -1   3   69.19    2.19
   3   1  -2    0.24    0.08
  -3  -1   2    0.16    0.09
   3   1  -1    6.12    0.36
  -3  -1   1    5.96    0.33
   3   1   0    4.95    0.27
  -3  -1   0    4.99    0.31
   3   1   1    0.58    0.08
  -3  -1  -1    0.53    0.07
   3   1   2   72.76    2.02
  -3  -1  -2   70.58    1.96
   3   1   3   10.74    0.45
  -3  -1  -3   11.04    0.45
   3   1   4    0.24    0.07
  -3  -1  -4    0.21    0.10
   3   1   5   58.75    1.41
  -3  -1  -5   63.24    1.56
   3   1   6    1.44    0.09
  -3  -1  -6    1.57    0.13
   3   1   7   -0.02    0.06
  -3  -1  -7    0.05    0.06
   3   1   8    0.10    0.10
  -3  -1  -8    0.00    0.06
   3   1   9    3.01    0.18
  -3  -1  -9    3.02    0.22
   3   1  10    0.06    0.08
  -3  -1 -10   -0.01    0.10
   3   1  11    0.49    0.10
  -3  -1 -11    0.28    0.12
   3   1  12   -0.07    0.11
  -3  -1 -12    0.03    0.12
   3   1  13    0.08    0.13
  -3  -1 -13   -0.01    0.14
   3   1  14    0.08    0.14
  -3  -1 -14    0.08    0.15
   3   1  15    0.17    0.16
  -3  -1 -15   -0.09    0.14
  -3  -3  17    0.12    0.19
   3   3 -16    0.17    0.15
  -3  -3  16    0.33    0.18
   3   3 -15    0.07    0.12
  -3  -3  15   -0.09    0.25
   3   3 -14    0.20    0.11
  -3  -3  14    0.10    0.12
   3   3 -13    0.20    0.11
  -3  -3  13   -0.02    0.11
   3   3 -12    4.16    0.30
  -3  -3  12    4.57    0.83
   3   3 -11    0.74    0.11
  -3  -3  11    0.94    0.15
   3   3 -10    1.47    0.13
  -3  -3  10    1.40    0.14
   3   3  -9    0.11    0.09
  -3  -3   9    0.19    0.10
   3   3  -8   21.02    0.68
  -3  -3   8   21.90    0.73
   3   3  -7    6.29    0.32
  -3  -3   7    6.36    0.32
   3   3  -6    0.69    0.10
  -3  -3   6    0.72    0.11
   3   3  -5    2.46    0.26
  -3  -3   5    2.95    0.30
   3   3  -4    0.76    0.14
  -3  -3   4    0.72    0.20
   3   3  -3   51.58    1.79
  -3  -3   3   50.39    1.78
   3   3  -2    1.25    0.14
  -3  -3   2    1.18    0.11
   3   3  -1    0.06    0.06
  -3  -3   1    0.08    0.06
   3   3   0    1.18    0.12
  -3  -3   0    0.93    0.11
   3   3   1    8.21    0.38
  -3  -3  -1    8.62    0.36
   3   3   2  181.56    4.45
  -3  -3  -2  187.85    4.30
   3   3   3   34.48    1.38
  -3  -3  -3   37.40    1.59
   3   3   4    2.67    0.16
  -3  -3  -4    2.42    0.16
   3   3   5    1.31    0.11
  -3  -3  -5    1.27    0.13
   3   3   6    3.59    0.18
  -3  -3  -6    3.62    0.18
   3   3   7    0.00    0.07
  -3  -3  -7    0.00    0.07
   3   3   8    0.48    0.09
  -3  -3  -8    0.44    0.10
   3   3   9    0.55    0.10
  -3  -3  -9    0.68    0.14
   3   3  10    0.21    0.10
  -3  -3 -10    0.15    0.10
   3   3  11    0.03    0.10
  -3  -3 -11   -0.03    0.09
   3   3  12    0.00    0.19
  -3  -3 -12    0.15    0.18
   3   3  13    0.09    0.15
  -3  -3 -13    0.06    0.13
   3   3  14   -0.02    0.10
  -3  -3 -14    0.10    0.16
   3   3  15    0.03    0.12
  -3  -3 -15   -0.11    0.16
   3   5 -17   -0.02    0.25
  -3  -5  17    0.01    0.15
   3   5 -16    0.13    0.13
  -3  -5  16    0.22    0.14
   3   5 -15    0.22    0.11
  -3  -5  15    0.01    0.12
   3   5 -14    0.01    0.08
  -3  -5  14    0.14    0.12
   3   5 -13    0.06    0.07
  -3  -5  13    0.05    0.11
   3   5 -12    1.72    0.16
  -3  -5  12    1.63    0.20
   3   5 -11    0.07    0.09
  -3  -5  11    0.10    0.10
   3   5 -10    1.54    0.48
  -3  -5  10    1.11    0.15
   3   5  -9   -0.04    0.08
  -3  -5   9   -0.04    0.08
   3   5  -8   14.62    0.70
  -3  -5   8   13.42    0.71
   3   5  -7    5.25    0.33
  -3  -5   7    5.24    0.35
   3   5  -6    0.21    0.09
  -3  -5   6    0.25    0.10
   3   5  -5    5.77    0.45
  -3  -5   5    6.33    0.47
   3   5  -4  197.41    4.94
  -3  -5   4  197.81    5.22
   3   5  -3   64.88    2.09
  -3  -5   3   64.27    2.03
   3   5  -2   32.24    1.16
  -3  -5   2   33.02    1.46
   3   5  -1   19.27    0.86
  -3  -5   1   18.38    0.73
   3   5   0   39.82    1.35
  -3  -5   0   39.01    1.39
   3   5   1   57.20    1.63
  -3  -5  -1   61.13    2.03
   3   5   2   74.00    2.04
  -3  -5  -2   73.19    2.00
   3   5   3   58.87    1.52
  -3  -5  -3   55.30    1.64
   3   5   4    0.30    0.06
  -3  -5  -4    0.31    0.05
   3   5   5    6.30    0.40
  -3  -5  -5    6.28    0.34
   3   5   6   10.72    0.38
  -3  -5  -6   10.56    0.43
   3   5   7    0.28    0.10
  -3  -5  -7    0.33    0.05
   3   5   8    0.37    0.08
  -3  -5  -8    0.43    0.07
   3   5   9    0.41    0.09
  -3  -5  -9    0.65    0.10
   3   5  10    0.44    0.11
  -3  -5 -10    0.39    0.12
   3   5  11    0.13    0.14
  -3  -5 -11    0.19    0.20
   3   5  12    0.09    0.12
  -3  -5 -12    0.03    0.12
   3   5  13   -0.07    0.11
  -3  -5 -13    0.02    0.15
   3   5  14    0.02    0.16
  -3  -5 -14   -0.03    0.14
   3   5  15    0.44    0.28
  -3  -5 -15    0.22    0.21
   3   7 -17   -0.39    0.32
  -3  -7  17    0.06    0.14
   3   7 -16    0.27    0.16
  -3  -7  16    0.17    0.09
   3   7 -15    0.09    0.13
  -3  -7  15    0.18    0.17
   3   7 -14    0.06    0.06
  -3  -7  14    0.08    0.14
   3   7 -13    0.02    0.06
  -3  -7  13   -0.09    0.11
   3   7 -12    1.47    0.13
  -3  -7  12    1.39    0.17
   3   7 -11    0.30    0.10
  -3  -7  11    0.43    0.13
   3   7 -10    1.50    0.15
  -3  -7  10    1.92    0.16
   3   7  -9    0.38    0.11
  -3  -7   9    0.41    0.13
   3   7  -8   17.36    0.65
  -3  -7   8   16.90    0.60
   3   7  -7    4.28    0.24
  -3  -7   7    4.12    0.23
   3   7  -6    7.91    0.40
  -3  -7   6    8.19    0.38
   3   7  -5   29.43    1.06
  -3  -7   5   29.29    1.03
   3   7  -4    6.29    0.35
  -3  -7   4    6.50    0.35
   3   7  -3   20.29    1.04
  -3  -7   3   20.59    1.13
   3   7  -2    2.36    0.17
  -3  -7   2    2.64    0.20
   3   7  -1   11.31    0.52
  -3  -7   1   11.59    0.50
   3   7   0   14.81    0.69
   3   7   1   37.68    1.25
  -3  -7  -1   39.39    1.34
   3   7   2  176.75    5.70
  -3  -7  -2  179.95    5.99
   3   7   3    6.15    0.41
  -3  -7  -3    5.81    0.32
   3   7   4    1.71    0.12
  -3  -7  -4    1.63    0.12
   3   7   5    0.50    0.07
  -3  -7  -5    0.59    0.07
   3   7   6   10.28    0.44
  -3  -7  -6    9.63    0.40
   3   7   7    2.23    0.14
  -3  -7  -7    2.28    0.14
   3   7   8    0.80    0.11
  -3  -7  -8    0.72    0.10
   3   7   9    0.25    0.10
  -3  -7  -9    0.15    0.10
   3   7  10    0.76    0.13
  -3  -7 -10    0.75    0.12
   3   7  11    0.11    0.09
  -3  -7 -11    0.04    0.10
   3   7  12    0.25    0.13
  -3  -7 -12    0.20    0.15
   3   7  13    0.02    0.09
  -3  -7 -13   -0.02    0.14
   3   7  14   -0.02    0.14
  -3  -7 -14    0.05    0.15
   3   7  15    0.09    0.27
  -3  -7 -15    0.01    0.21
   3   7  16    0.62    0.50
  -3  -7 -16    0.26    0.25
   3   9 -17   -0.06    0.27
  -3  -9  17    0.01    0.09
   3   9 -15   -0.24    0.23
  -3  -9  15   -0.02    0.11
   3   9 -14   -0.01    0.09
  -3  -9  14   -0.08    0.12
   3   9 -13    0.00    0.06
  -3  -9  13    0.03    0.13
   3   9 -12    0.03    0.05
  -3  -9  12    0.08    0.11
   3   9 -11    1.54    0.41
  -3  -9  11    1.26    0.23
   3   9 -10    0.82    0.11
  -3  -9  10    0.86    0.12
   3   9  -9    0.67    0.12
  -3  -9   9    0.82    0.14
   3   9  -8    1.43    0.14
  -3  -9   8    1.64    0.16
   3   9  -7    0.03    0.08
  -3  -9   7    0.02    0.10
   3   9  -6    7.17    0.58
  -3  -9   6    7.57    0.48
   3   9  -5    0.85    0.11
  -3  -9   5    0.98    0.11
   3   9  -4   17.69    0.72
  -3  -9   4   20.36    0.85
   3   9  -3   15.62    0.66
  -3  -9   3   15.28    0.65
   3   9  -2  361.82    8.56
  -3  -9   2  337.27    8.48
   3   9  -1    1.38    0.12
  -3  -9   1    1.41    0.14
   3   9   0    4.04    0.27
  -3  -9   0    4.49    0.25
   3   9   1    9.13    0.54
  -3  -9  -1    9.64    0.38
   3   9   2   60.65    1.63
  -3  -9  -2   60.79    1.76
   3   9   3    0.97    0.08
  -3  -9  -3    0.96    0.08
   3   9   4    0.54    0.08
  -3  -9  -4    0.46    0.06
   3   9   5    0.03    0.06
  -3  -9  -5    0.01    0.05
   3   9   6    9.45    0.40
  -3  -9  -6    9.46    0.52
   3   9   7    4.91    0.27
  -3  -9  -7    4.78    0.19
   3   9   8    0.51    0.10
  -3  -9  -8    0.31    0.08
   3   9   9    0.18    0.08
  -3  -9  -9    0.18    0.08
   3   9  10    0.71    0.15
  -3  -9 -10    0.60    0.14
   3   9  11    0.52    0.17
  -3  -9 -11    0.56    0.14
   3   9  12   -0.04    0.13
  -3  -9 -12   -0.14    0.13
   3   9  13    0.00    0.13
  -3  -9 -13   -0.10    0.22
   3   9  14   -0.11    0.10
  -3  -9 -14    0.25    0.14
   3   9  15    0.25    0.28
  -3  -9 -15   -0.14    0.25
   3   9  16    0.13    0.21
  -3  -9 -16    0.06    0.13
   3  11 -17   -0.07    0.22
  -3 -11  17    0.01    0.10
   3  11 -16   -0.14    0.25
  -3 -11  16   -0.05    0.14
   3  11 -15   -0.02    0.06
  -3 -11  15   -0.09    0.11
   3  11 -14    0.03    0.07
  -3 -11  14    0.09    0.13
   3  11 -13    0.03    0.08
  -3 -11  13   -0.11    0.13
   3  11 -12    0.06    0.06
  -3 -11  12    0.01    0.07
   3  11 -11    0.77    0.11
  -3 -11  11    0.64    0.09
   3  11 -10    2.28    0.17
  -3 -11  10    2.55    0.18
   3  11  -9    0.29    0.08
  -3 -11   9    0.24    0.10
   3  11  -8    0.40    0.10
  -3 -11   8    0.41    0.12
   3  11  -7   13.98    0.49
  -3 -11   7   14.23    0.56
   3  11  -6    7.10    0.37
  -3 -11   6    7.13    0.34
   3  11  -5   10.37    0.47
  -3 -11   5   11.52    0.48
   3  11  -4    5.66    0.31
  -3 -11   4    6.23    0.32
   3  11  -3   15.99    0.76
  -3 -11   3   16.41    0.66
   3  11  -2   16.68    0.93
  -3 -11   2   17.28    1.04
   3  11  -1   72.16    2.40
  -3 -11   1   68.48    2.20
   3  11   0    0.93    0.11
  -3 -11   0    1.07    0.10
   3  11   1    4.47    0.36
  -3 -11  -1    4.26    0.31
   3  11   2   47.99    2.09
  -3 -11  -2   53.28    2.32
   3  11   3    0.18    0.05
  -3 -11  -3    0.15    0.04
   3  11   4    5.48    0.24
  -3 -11  -4    5.60    0.22
   3  11   5    0.10    0.05
  -3 -11  -5    0.18    0.05
   3  11   6   19.72    0.60
  -3 -11  -6   19.63    0.74
   3  11   7    3.01    0.20
  -3 -11  -7    3.16    0.24
   3  11   8    0.69    0.11
  -3 -11  -8    0.73    0.10
   3  11   9    0.18    0.08
  -3 -11  -9    0.08    0.09
   3  11  10    0.76    0.27
  -3 -11 -10    1.02    0.33
   3  11  11    0.67    0.15
  -3 -11 -11    0.81    0.14
   3  11  12    0.29    0.12
  -3 -11 -12    0.34    0.16
   3  11  13    0.17    0.15
  -3 -11 -13    0.03    0.22
   3  11  14    0.11    0.12
  -3 -11 -14   -0.01    0.15
   3  11  15   -0.10    0.19
  -3 -11 -15   -0.06    0.27
   3  11  16    0.05    0.18
  -3 -11 -16    0.15    0.13
  -3 -13  17    0.00    0.08
   3  13 -16    0.00    0.32
  -3 -13  16    0.04    0.13
   3  13 -15    0.05    0.10
  -3 -13  15    0.13    0.10
   3  13 -14   -0.01    0.10
  -3 -13  14    0.00    0.12
   3  13 -13    0.01    0.05
  -3 -13  13    0.28    0.31
   3  13 -12    0.51    0.43
  -3 -13  12    0.16    0.10
   3  13 -11   -0.01    0.04
  -3 -13  11    0.02    0.09
   3  13 -10    0.54    0.09
  -3 -13  10    0.65    0.29
   3  13  -9    1.47    0.13
  -3 -13   9    1.61    0.17
   3  13  -8    0.09    0.08
  -3 -13   8    0.07    0.08
   3  13  -7    7.01    0.54
  -3 -13   7    7.35    0.46
   3  13  -6    0.40    0.09
  -3 -13   6    0.35    0.09
   3  13  -5   19.53    0.80
  -3 -13   5   20.19    0.82
   3  13  -4    0.90    0.12
  -3 -13   4    0.80    0.11
   3  13  -3   38.47    1.43
  -3 -13   3   36.93    1.39
   3  13  -2    1.73    0.15
  -3 -13   2    1.88    0.17
   3  13  -1   87.42    2.70
  -3 -13   1   87.32    2.77
   3  13   0  104.03    3.00
  -3 -13   0  109.34    3.06
   3  13   1   10.59    0.47
  -3 -13  -1   11.56    0.52
   3  13   2    1.65    0.13
  -3 -13  -2    1.65    0.12
   3  13   3   17.56    0.58
  -3 -13  -3   16.90    0.60
   3  13   4    0.50    0.06
  -3 -13  -4    0.57    0.05
   3  13   5    2.96    0.16
  -3 -13  -5    2.74    0.14
   3  13   6    4.22    0.18
  -3 -13  -6    4.58    0.20
   3  13   7    1.69    0.12
  -3 -13  -7    1.61    0.12
   3  13   8    0.71    0.09
  -3 -13  -8    0.83    0.12
   3  13   9    0.22    0.12
  -3 -13  -9    0.13    0.10
   3  13  10    0.02    0.13
  -3 -13 -10    0.11    0.13
   3  13  11    0.21    0.13
  -3 -13 -11    0.32    0.12
   3  13  12    0.20    0.16
  -3 -13 -12    0.01    0.12
   3  13  13    0.09    0.09
  -3 -13 -13    0.09    0.15
   3  13  14    0.08    0.12
  -3 -13 -14   -0.05    0.14
   3  13  15    0.22    0.26
  -3 -13 -15    0.02    0.25
   3  13  16    0.00    0.24
  -3 -13 -16    0.00    0.14
   3  15 -16    0.02    0.45
  -3 -15  16    0.10    0.14
   3  15 -15    0.02    0.07
  -3 -15  15   -0.04    0.09
   3  15 -14    0.02    0.06
  -3 -15  14    0.16    0.11
   3  15 -13    0.12    0.22
  -3 -15  13    0.04    0.10
   3  15 -12    0.40    0.10
  -3 -15  12    0.45    0.12
   3  15 -11   -0.03    0.05
  -3 -15  11    0.11    0.09
   3  15 -10    0.01    0.07
  -3 -15  10    0.03    0.08
   3  15  -9    3.30    0.20
  -3 -15   9    3.72    0.27
   3  15  -8    5.61    0.28
  -3 -15   8    5.39    0.25
   3  15  -7    0.85    0.11
  -3 -15   7    1.02    0.11
   3  15  -6    6.99    0.49
  -3 -15   6    6.85    0.44
   3  15  -5   47.93    1.44
  -3 -15   5   49.81    1.52
   3  15  -4    2.56    0.22
  -3 -15   4    5.06    0.29
   3  15  -3    6.38    0.35
  -3 -15   3    6.70    0.33
   3  15  -2   29.19    1.09
  -3 -15   2   30.54    1.10
   3  15  -1   24.52    0.96
  -3 -15   1   24.77    1.00
   3  15   0    3.83    0.35
  -3 -15   0    3.68    0.29
   3  15   1   46.53    1.51
  -3 -15  -1   45.24    1.58
   3  15   2    7.47    0.34
  -3 -15  -2    6.80    0.35
   3  15   3   26.43    0.80
  -3 -15  -3   25.36    0.74
   3  15   4    0.23    0.06
  -3 -15  -4    0.32    0.03
   3  15   5   19.67    0.74
  -3 -15  -5   23.83    0.92
   3  15   6    1.79    0.11
  -3 -15  -6    2.17    0.15
   3  15   7   -0.02    0.07
  -3 -15  -7   -0.06    0.08
   3  15   8    1.47    0.16
  -3 -15  -8    1.35    0.11
   3  15   9    2.91    0.18
  -3 -15  -9    3.52    0.27
   3  15  10    0.38    0.12
  -3 -15 -10    0.45    0.14
   3  15  11    0.00    0.09
  -3 -15 -11    0.10    0.10
   3  15  12   -0.03    0.12
  -3 -15 -12   -0.09    0.11
   3  15  13    0.08    0.12
  -3 -15 -13    0.11    0.14
  -3 -15 -14    0.14    0.42
   3  15  15    0.19    0.24
  -3 -15 -15    0.12    0.28
   3  17 -16    0.12    0.38
  -3 -17  16    0.09    0.10
  -3 -17  15   -0.67    0.61
   3  17 -14    0.27    0.19
  -3 -17  14    0.02    0.11
   3  17 -13    0.04    0.04
  -3 -17  13    0.07    0.11
   3  17 -12    0.28    0.09
  -3 -17  12    0.37    0.11
   3  17 -11    1.38    0.14
  -3 -17  11    1.50    0.16
   3  17 -10    0.12    0.06
  -3 -17  10    0.16    0.10
   3  17  -9    0.25    0.08
  -3 -17   9    0.40    0.14
   3  17  -8    0.67    0.25
  -3 -17   8    0.68    0.14
   3  17  -7    8.84    0.36
  -3 -17   7    9.07    0.37
   3  17  -6    1.44    0.13
  -3 -17   6    1.32    0.13
   3  17  -5    2.10    0.19
  -3 -17   5    2.20    0.15
   3  17  -4    6.53    0.31
  -3 -17   4    6.35    0.33
   3  17  -3    1.43    0.13
  -3 -17   3    1.37    0.13
   3  17  -2    6.13    0.34
  -3 -17   2    6.53    0.35
   3  17  -1   56.44    2.77
  -3 -17   1   68.71    3.96
   3  17   0   43.11    1.46
  -3 -17   0   47.24    1.56
   3  17   1   10.74    0.58
  -3 -17  -1   11.20    0.49
   3  17   2   13.09    0.48
  -3 -17  -2   13.52    0.52
   3  17   3    8.50    0.36
  -3 -17  -3    8.34    0.29
   3  17   4   -0.03    0.07
  -3 -17  -4   -0.03    0.08
   3  17   5   21.34    0.89
  -3 -17  -5   16.42    0.67
   3  17   6    0.86    0.08
  -3 -17  -6    1.14    0.10
   3  17   7    0.04    0.06
  -3 -17  -7    0.02    0.07
   3  17   8   -0.01    0.07
  -3 -17  -8    0.12    0.08
   3  17   9   -0.04    0.15
  -3 -17  -9    0.06    0.17
   3  17  10   -0.06    0.09
  -3 -17 -10    0.00    0.10
   3  17  11   -0.12    0.10
  -3 -17 -11    0.02    0.12
   3  17  12    0.00    0.10
  -3 -17 -12    0.09    0.13
   3  17  13   -0.03    0.09
  -3 -17 -13    0.07    0.13
   3  17  14    0.02    0.23
  -3 -17 -14   -0.23    0.22
   3  17  15    0.02    0.17
  -3 -17 -15   -0.11    0.19
  -3 -19  16    0.11    0.22
   3  19 -15    0.18    0.31
  -3 -19  15   -0.02    0.19
   3  19 -14   -0.02    0.09
  -3 -19  14    0.10    0.09
   3  19 -13   -0.01    0.07
  -3 -19  13   -0.01    0.09
   3  19 -12    0.69    0.10
  -3 -19  12    0.94    0.15
   3  19 -11    0.06    0.06
  -3 -19  11    0.19    0.12
   3  19 -10    0.35    0.07
  -3 -19  10    0.38    0.10
   3  19  -9    0.16    0.26
  -3 -19   9    0.14    0.10
   3  19  -8    7.64    0.29
  -3 -19   8    7.70    0.31
   3  19  -7    2.66    0.17
  -3 -19   7    2.23    0.16
   3  19  -6    0.21    0.07
  -3 -19   6    0.35    0.07
   3  19  -5    0.21    0.11
  -3 -19   5    0.16    0.10
   3  19  -4    3.25    0.21
  -3 -19   4    3.25    0.21
   3  19  -3    2.09    0.15
  -3 -19   3    2.12    0.15
   3  19  -2    1.75    0.22
  -3 -19   2    1.70    0.20
   3  19  -1    1.61    0.19
  -3 -19   1    1.59    0.14
   3  19   0   18.54    0.76
  -3 -19   0   19.94    0.73
   3  19   1    0.22    0.07
  -3 -19  -1    0.24    0.07
   3  19   2    3.86    0.20
  -3 -19  -2    3.67    0.18
   3  19   3   31.56    1.01
  -3 -19  -3   29.49    0.73
   3  19   5   12.85    0.69
  -3 -19  -5    9.96    0.56
   3  19   6    0.84    0.18
  -3 -19  -6    0.80    0.16
   3  19   7    2.81    0.12
  -3 -19  -7    3.54    0.17
   3  19   8    0.58    0.08
  -3 -19  -8    1.19    0.13
   3  19   9    0.25    0.08
  -3 -19  -9    0.31    0.09
   3  19  10   -0.06    0.09
  -3 -19 -10    0.01    0.09
   3  19  11    0.02    0.12
   3  19  12    0.03    0.08
  -3 -19 -12   -0.12    0.08
   3  19  13    0.14    0.07
  -3 -19 -13    0.04    0.12
   3  19  14   -0.05    0.25
  -3 -19 -14   -0.12    0.20
   3  19  15   -0.14    0.18
  -3 -19 -15    0.21    0.20
   3  21 -15   -0.31    0.39
  -3 -21  15    0.10    0.18
   3  21 -14   -0.04    0.07
  -3 -21  14    0.07    0.07
   3  21 -13   -0.02    0.07
  -3 -21  13    0.02    0.07
   3  21 -12    0.04    0.06
  -3 -21  12    0.14    0.10
   3  21 -11    0.05    0.06
  -3 -21  11    0.08    0.11
   3  21 -10    0.17    0.11
  -3 -21  10    0.14    0.08
   3  21  -9    0.54    0.07
  -3 -21   9    0.70    0.11
   3  21  -8    0.98    0.10
  -3 -21   8    0.84    0.09
   3  21  -7    0.01    0.06
  -3 -21   7   -0.02    0.06
   3  21  -6    3.66    0.22
  -3 -21   6    3.72    0.20
   3  21  -5   37.56    1.16
  -3 -21   5   39.35    1.18
   3  21  -4    1.91    0.15
  -3 -21   4    1.89    0.13
   3  21  -3    1.00    0.12
  -3 -21   3    1.11    0.11
   3  21  -2   69.48    3.12
  -3 -21   2   76.01    3.38
   3  21  -1   11.59    0.56
  -3 -21   1   11.99    0.54
   3  21   0    0.09    0.08
  -3 -21   0   -0.05    0.12
   3  21   1    0.12    0.05
  -3 -21  -1    0.01    0.05
   3  21   2   10.33    0.47
  -3 -21  -2    9.84    0.38
   3  21   3   10.82    0.39
  -3 -21  -3   11.91    0.38
   3  21   4    2.44    0.21
  -3 -21  -4    2.32    0.23
   3  21   5    0.88    0.18
  -3 -21  -5    0.99    0.18
   3  21   6   -0.04    0.17
  -3 -21  -6   -0.09    0.15
   3  21   7    0.05    0.17
  -3 -21  -7    0.33    0.17
   3  21   8    3.02    0.28
  -3 -21  -8    3.15    0.34
   3  21   9    0.34    0.17
  -3 -21  -9    0.11    0.14
   3  21  10    0.07    0.06
  -3 -21 -10    0.06    0.08
   3  21  11   -0.02    0.06
  -3 -21 -11   -0.06    0.08
   3  21  12    0.10    0.07
  -3 -21 -12    0.18    0.08
   3  21  13    0.04    0.05
  -3 -21 -13    0.15    0.39
   3  21  14    0.24    0.27
   3  23 -15    0.03    0.27
  -3 -23  15   -0.06    0.12
   3  23 -14   -0.01    0.06
  -3 -23  14   -0.05    0.06
   3  23 -13    0.08    0.08
  -3 -23  13    0.04    0.05
   3  23 -12   -0.01    0.04
  -3 -23  12   -0.04    0.07
   3  23 -10    0.12    0.05
  -3 -23  10    0.21    0.09
   3  23  -9    0.10    0.04
  -3 -23   9    0.11    0.09
   3  23  -8    0.80    0.09
  -3 -23   8    0.84    0.11
   3  23  -7    5.45    0.29
  -3 -23   7    5.23    0.24
   3  23  -6    0.14    0.08
  -3 -23   6    0.05    0.06
   3  23  -5    3.15    0.19
  -3 -23   5    3.25    0.19
   3  23  -4    3.64    0.21
  -3 -23   4    3.42    0.25
   3  23  -3    4.80    0.24
  -3 -23   3    4.94    0.25
   3  23  -2    4.29    0.24
  -3 -23   2    4.19    0.24
   3  23  -1   40.55    2.03
  -3 -23   1   37.65    1.37
   3  23   0   47.65    1.60
  -3 -23   0   45.89    1.66
   3  23   1    7.74    0.42
  -3 -23  -1    7.28    0.32
   3  23   2    4.47    0.22
  -3 -23  -2    4.28    0.25
   3  23   3   17.03    0.80
  -3 -23  -3   23.73    0.93
   3  23   4    0.57    0.18
  -3 -23  -4    2.33    0.21
   3  23   5   14.32    0.67
  -3 -23  -5   11.36    0.58
   3  23   6    1.65    0.22
  -3 -23  -6    1.29    0.24
   3  23   8    0.28    0.19
  -3 -23  -8    0.31    0.20
   3  23   9    1.32    0.22
  -3 -23  -9    1.16    0.23
  -3 -23 -10    0.83    0.23
   3  23  11    0.43    0.22
  -3 -23 -11    0.02    0.19
   3  23  12    0.22    0.22
  -3 -23 -12    0.13    0.20
   3  23  13    0.27    0.27
  -3 -23 -13   -0.10    0.24
   3  23  14    0.19    0.23
  -3 -23 -14    0.05    0.16
  -3 -25  15    0.18    0.15
   3  25 -14    0.09    0.56
  -3 -25  14   -0.05    0.11
   3  25 -13    0.02    0.07
  -3 -25  13   -0.03    0.06
   3  25 -12    0.04    0.06
  -3 -25  12    0.00    0.05
   3  25 -11    0.11    0.04
  -3 -25  11    0.11    0.06
   3  25 -10    0.41    0.06
  -3 -25  10    0.44    0.10
   3  25  -9    1.46    0.11
  -3 -25   9    2.63    0.22
   3  25  -8    0.00    0.05
  -3 -25   8   -0.07    0.08
   3  25  -7    0.53    0.09
  -3 -25   7    0.54    0.07
   3  25  -6    0.91    0.11
  -3 -25   6    1.17    0.10
   3  25  -5   12.17    0.47
  -3 -25   5   11.03    0.38
   3  25  -4   24.96    0.86
  -3 -25   4   25.85    0.82
   3  25  -3   36.71    1.78
  -3 -25   3   37.53    1.82
   3  25  -2    4.99    0.26
  -3 -25   2    4.42    0.24
   3  25  -1   10.41    0.68
  -3 -25   1   10.65    0.58
   3  25   0   54.36    1.66
  -3 -25   0   56.56    1.70
   3  25   1    0.22    0.06
  -3 -25  -1    0.19    0.06
   3  25   2    1.99    0.16
  -3 -25  -2    1.84    0.12
   3  25   3    6.92    0.27
  -3 -25  -3    7.77    0.30
   3  25   4    5.62    0.30
  -3 -25  -4    4.89    0.36
   3  25   5    2.72    0.22
  -3 -25  -5    2.38    0.18
   3  25   6    0.10    0.13
  -3 -25  -6    0.11    0.17
   3  25   7    3.91    0.35
  -3 -25  -7    3.37    0.39
   3  25   8   -0.05    0.20
  -3 -25  -8    0.04    0.16
   3  25   9    1.04    0.27
  -3 -25  -9    0.81    0.20
   3  25  10    0.13    0.21
  -3 -25 -10   -0.02    0.23
   3  25  11   -0.15    0.23
  -3 -25 -11    0.02    0.20
   3  25  12   -0.01    0.19
  -3 -25 -12   -0.06    0.19
   3  25  13    0.27    0.31
  -3 -25 -13    0.09    0.25
  -3 -25 -14   -0.15    0.27
   3  27 -14   -0.28    0.44
  -3 -27  14    0.04    0.12
   3  27 -13    0.42    0.69
  -3 -27  13    0.23    0.21
   3  27 -12    0.01    0.03
  -3 -27  12    0.10    0.15
   3  27 -11    0.20    0.04
  -3 -27  11    0.17    0.04
   3  27 -10    0.05    0.03
  -3 -27  10    0.01    0.05
   3  27  -9   -0.03    0.02
  -3 -27   9    0.07    0.10
   3  27  -8   -0.02    0.03
  -3 -27   8    0.00    0.07
   3  27  -7    0.89    0.09
  -3 -27   7    0.89    0.13
   3  27  -6    0.33    0.07
  -3 -27   6    0.25    0.06
   3  27  -5    0.13    0.06
  -3 -27   5    0.15    0.05
   3  27  -4    3.79    0.24
  -3 -27   4    3.99    0.22
   3  27  -3   24.33    0.98
  -3 -27   3   21.90    0.90
   3  27  -2   11.69    0.48
  -3 -27   2   11.34    0.56
   3  27  -1    1.14    0.12
  -3 -27   1    1.01    0.12
   3  27   0   -0.01    0.08
  -3 -27   0    0.02    0.05
   3  27   1    4.37    0.30
  -3 -27  -1    4.01    0.43
   3  27   2    0.27    0.14
  -3 -27  -2    0.08    0.03
   3  27   3    2.98    0.15
  -3 -27  -3    2.50    0.15
   3  27   4    3.36    0.24
  -3 -27  -4    3.09    0.28
   3  27   5    0.50    0.14
  -3 -27  -5   -0.01    0.13
   3  27   7    0.95    0.22
  -3 -27  -7    0.70    0.17
   3  27   8   -0.25    0.24
  -3 -27  -8   -0.09    0.16
   3  27   9    0.14    0.24
  -3 -27  -9    0.06    0.18
   3  27  10   -0.10    0.26
  -3 -27 -10    0.12    0.26
   3  27  11   -0.14    0.21
  -3 -27 -11   -0.06    0.24
   3  27  12    0.04    0.20
  -3 -27 -12   -0.12    0.18
   3  27  13   -0.07    0.28
  -3 -27 -13   -0.10    0.18
   3  29 -14   -0.25    0.48
  -3 -29  14    0.13    0.11
   3  29 -13    0.34    0.52
  -3 -29  13    0.23    0.16
   3  29 -12    0.15    0.53
  -3 -29  12   -0.06    0.15
   3  29 -11    0.41    1.33
  -3 -29  11   -0.08    0.15
   3  29 -10    0.24    0.43
  -3 -29  10    0.26    0.11
   3  29  -9    0.67    0.32
  -3 -29   9    0.78    0.13
   3  29  -8    0.84    0.06
  -3 -29   8    0.91    0.07
   3  29  -7    0.62    0.05
  -3 -29   7    0.57    0.06
   3  29  -6    0.27    0.05
  -3 -29   6    0.16    0.05
   3  29  -5    3.82    0.20
  -3 -29   5    3.68    0.17
   3  29  -4    1.52    0.23
  -3 -29   4    1.35    0.17
   3  29  -3    0.21    0.08
  -3 -29   3    0.23    0.08
   3  29  -2    5.45    0.35
  -3 -29   2    2.76    0.36
   3  29  -1    1.67    0.14
  -3 -29   1    1.76    0.17
   3  29   0    1.90    0.14
  -3 -29   0    1.66    0.15
   3  29   1    1.99    0.14
  -3 -29  -1    1.86    0.14
   3  29   2    0.07    0.08
  -3 -29  -2    0.02    0.04
   3  29   3    0.76    0.08
  -3 -29  -3    0.73    0.09
   3  29   4    0.08    0.13
  -3 -29  -4   -0.06    0.11
   3  29   5    0.96    0.17
  -3 -29  -5    1.03    0.16
   3  29   6    1.33    0.17
  -3 -29  -6    1.00    0.20
   3  29   7    0.38    0.18
  -3 -29  -7    0.20    0.15
   3  29   8    0.19    0.20
  -3 -29  -8    0.03    0.14
   3  29   9   -0.21    0.24
  -3 -29  -9    0.10    0.20
   3  29  10    0.34    0.26
  -3 -29 -10    0.05    0.32
   3  29  11    0.26    0.27
  -3 -29 -11    0.08    0.21
   3  29  12    0.10    0.25
  -3 -29 -12   -0.16    0.22
   3  29  13   -0.18    0.23
  -3 -29 -13   -0.04    0.21
   3  31 -13   -0.32    0.49
  -3 -31  13   -0.03    0.14
   3  31 -11    0.38    0.47
  -3 -31  11    0.47    0.15
   3  31 -10   -0.03    0.44
  -3 -31  10    0.02    0.10
   3  31  -9    1.08    0.41
  -3 -31   9    1.14    0.21
   3  31  -8    0.55    0.30
  -3 -31   8    0.17    0.09
   3  31  -7    1.44    0.10
  -3 -31   7    1.30    0.10
   3  31  -6    1.37    0.11
  -3 -31   6    1.27    0.12
   3  31  -5    1.83    0.14
  -3 -31   5    1.58    0.14
   3  31  -4    6.53    0.32
  -3 -31   4    5.34    0.30
   3  31  -3    2.64    0.18
  -3 -31   3    2.60    0.18
   3  31  -2   11.35    0.50
  -3 -31   2   11.51    0.55
   3  31  -1    5.17    0.27
  -3 -31   1    5.37    0.35
   3  31   0    1.72    0.17
  -3 -31   0    1.90    0.14
   3  31   1    1.41    0.14
  -3 -31  -1    1.27    0.13
   3  31   2   12.28    0.66
  -3 -31  -2   12.48    0.81
   3  31   3    0.92    0.08
  -3 -31  -3    0.76    0.09
   3  31   4   11.12    0.64
  -3 -31  -4   10.01    0.45
   3  31   6    2.41    0.24
  -3 -31  -6    2.52    0.24
   3  31   7   -0.16    0.18
  -3 -31  -7    0.02    0.14
   3  31   8    1.54    0.29
  -3 -31  -8    1.66    0.23
   3  31   9    0.01    0.21
  -3 -31  -9    0.35    0.20
   3  31  10    0.20    0.28
  -3 -31 -10    0.17    0.26
   3  31  12    0.26    0.53
  -3 -31 -12    0.34    0.22
   3  33 -13    0.19    0.31
  -3 -33  13   -0.15    0.14
   3  33 -12    1.76    0.80
  -3 -33  12    1.88    0.30
   3  33 -11   -0.30    0.41
  -3 -33  11    0.12    0.16
   3  33 -10    0.28    0.44
  -3 -33  10   -0.18    0.13
   3  33  -8    6.14    0.54
  -3 -33   8    2.76    0.39
   3  33  -7    0.22    0.03
  -3 -33   7    0.38    0.08
   3  33  -6    0.38    0.06
  -3 -33   6    0.55    0.08
   3  33  -5    0.20    0.06
  -3 -33   5    0.24    0.09
   3  33  -4   27.23    0.89
  -3 -33   4   26.69    0.85
   3  33  -3    0.26    0.07
  -3 -33   3    0.32    0.19
   3  33  -2    2.04    0.13
  -3 -33   2    2.01    0.16
   3  33  -1    3.99    0.25
  -3 -33   1    4.55    0.31
   3  33   0   13.80    0.68
  -3 -33   0   11.99    0.61
   3  33   1   13.26    0.47
  -3 -33  -1   13.46    0.50
   3  33   2    3.40    0.19
  -3 -33  -2    3.36    0.21
   3  33   3    0.04    0.05
  -3 -33  -3    0.00    0.06
   3  33   4    0.08    0.05
  -3 -33  -4    0.04    0.05
   3  33   5    1.32    0.20
  -3 -33  -5    1.27    0.19
   3  33   6   -0.22    0.22
  -3 -33  -6    0.66    0.18
   3  33   7    0.07    0.18
  -3 -33  -7    0.11    0.14
   3  33   9    1.01    0.32
  -3 -33  -9    0.78    0.28
   3  33  10   -0.02    0.27
  -3 -33 -10   -0.01    0.21
   3  33  11   -0.16    0.23
  -3 -33 -11    0.10    0.22
   3  33  12   -0.13    0.29
  -3 -33 -12    0.14    0.29
   3  35 -13   -0.19    0.46
  -3 -35  13    0.11    0.15
   3  35 -12    0.70    1.05
  -3 -35  12   -0.55    0.58
   3  35 -11    0.12    1.27
  -3 -35  11    0.69    0.22
   3  35 -10   -0.21    0.48
  -3 -35  10    0.05    0.13
   3  35  -9    1.53    0.47
  -3 -35   9    1.45    0.22
   3  35  -8    0.05    0.28
  -3 -35   8    0.18    0.12
   3  35  -7    0.23    0.52
  -3 -35   7    0.32    0.13
   3  35  -6    0.04    0.04
  -3 -35   6    0.02    0.09
   3  35  -5    6.31    0.56
  -3 -35   5    5.81    0.33
   3  35  -4    0.08    0.06
  -3 -35   4    0.20    0.08
   3  35  -3    1.52    0.12
  -3 -35   3    1.69    0.17
   3  35  -2    1.76    0.12
  -3 -35   2    1.68    0.15
   3  35  -1   10.62    0.52
  -3 -35   1   10.83    0.48
   3  35   0    0.97    0.10
  -3 -35   0    0.86    0.10
   3  35   1   13.47    0.54
  -3 -35  -1   12.83    0.45
   3  35   2    0.65    0.10
  -3 -35  -2    0.78    0.09
   3  35   3    4.59    0.20
  -3 -35  -3    3.71    0.19
   3  35   4    0.00    0.07
  -3 -35  -4    0.07    0.06
   3  35   5    1.65    0.23
  -3 -35  -5    1.46    0.18
   3  35   6    0.35    0.19
  -3 -35  -6    0.14    0.12
   3  35   7   -0.07    0.23
  -3 -35  -7   -0.01    0.16
   3  35   8    0.39    0.28
  -3 -35  -8    0.13    0.24
   3  35   9    0.17    0.20
  -3 -35  -9   -0.10    0.23
  -3 -35 -10    0.09    0.24
   3  35  11    0.10    0.32
  -3 -35 -11    0.15    0.24
   3  35  12    0.20    0.32
  -3 -35 -12    0.36    0.29
   3  37 -12   -0.06    0.44
  -3 -37  12   -0.11    0.12
   3  37 -11   -0.10    0.40
  -3 -37  11    0.13    0.19
   3  37 -10   -0.41    0.45
  -3 -37  10    0.00    0.14
   3  37  -9    1.65    0.53
  -3 -37   9    0.85    0.20
   3  37  -7    0.11    0.04
  -3 -37   7    0.17    0.08
   3  37  -6    0.10    0.04
  -3 -37   6    0.05    0.08
   3  37  -5    1.26    0.12
  -3 -37   5    1.26    0.13
   3  37  -4    5.38    0.32
  -3 -37   4    5.48    0.37
   3  37  -3    3.55    0.24
  -3 -37   3    3.41    0.21
   3  37  -2    6.91    0.38
  -3 -37   2    6.15    0.34
   3  37  -1    1.17    0.35
  -3 -37   1    0.66    0.14
   3  37   0    2.49    0.16
  -3 -37   0    2.35    0.19
   3  37   1   12.87    0.50
  -3 -37  -1   11.46    0.45
   3  37   2    2.50    0.15
  -3 -37  -2    2.48    0.18
   3  37   3    0.03    0.06
  -3 -37  -3   -0.04    0.06
   3  37   4    0.13    0.07
  -3 -37  -4    0.16    0.07
   3  37   5    4.41    0.38
  -3 -37  -5    3.28    0.36
   3  37   6    0.13    0.22
  -3 -37  -6   -0.04    0.21
   3  37   8    0.80    0.28
  -3 -37  -8    0.41    0.22
   3  37   9    0.82    0.33
  -3 -37  -9    0.97    0.19
   3  37  10    0.55    0.29
  -3 -37 -10    0.13    0.25
   3  37  11   -0.21    0.30
  -3 -37 -11    0.29    0.27
   3  39 -12    0.30    0.45
  -3 -39  12    0.26    0.20
   3  39 -11    0.32    0.47
  -3 -39  11    0.10    0.15
   3  39 -10   -0.07    0.39
  -3 -39  10    0.30    0.13
   3  39  -9   -0.58    0.32
  -3 -39   9   -0.04    0.12
   3  39  -8    1.21    0.40
  -3 -39   8    0.69    0.13
   3  39  -7    0.25    0.05
  -3 -39   7    0.28    0.08
   3  39  -6    1.36    0.41
  -3 -39   6    1.58    0.18
   3  39  -5    0.58    0.09
  -3 -39   5    0.79    0.12
   3  39  -4    0.29    0.08
  -3 -39   4    0.26    0.09
   3  39  -3    1.52    0.13
  -3 -39   3    1.50    0.13
   3  39  -2    6.44    0.35
  -3 -39   2    6.10    0.31
   3  39  -1    0.48    0.12
  -3 -39   1    0.45    0.09
   3  39   0    0.06    0.07
  -3 -39   0    0.02    0.07
   3  39   1    4.24    0.25
  -3 -39  -1    4.27    0.24
   3  39   2    2.54    0.15
  -3 -39  -2    2.23    0.15
  -3 -39  -3    0.00    0.10
   3  39   4    0.27    0.08
  -3 -39  -4    0.27    0.09
   3  39   5    3.43    0.31
  -3 -39  -5    2.46    0.23
   3  39   6    1.57    0.26
  -3 -39  -6    1.20    0.26
   3  39   7    0.63    0.22
  -3 -39  -7    0.19    0.21
   3  39   8    1.09    0.30
  -3 -39  -8    0.55    0.22
   3  39   9    0.34    0.26
  -3 -39  -9    0.26    0.22
   3  39  10   -0.09    0.26
  -3 -39 -10    0.00    0.30
   3  39  11   -0.10    0.64
  -3 -39 -11   -0.65    0.49
   3  41 -11   -0.50    0.43
  -3 -41  11   -0.15    0.16
   3  41 -10    0.33    0.43
  -3 -41  10   -0.07    0.13
   3  41  -9    0.30    0.42
  -3 -41   9   -0.03    0.13
   3  41  -8    0.34    0.35
  -3 -41   8    0.48    0.15
   3  41  -7    0.10    0.05
  -3 -41   7    0.07    0.07
   3  41  -6    0.94    0.10
  -3 -41   6    0.83    0.11
   3  41  -5    0.37    0.09
  -3 -41   5    0.37    0.23
   3  41  -4    0.06    0.08
  -3 -41   4    0.04    0.07
   3  41  -3    0.97    0.09
  -3 -41   3    1.10    0.13
   3  41  -2    2.00    0.28
  -3 -41   2    1.81    0.23
   3  41  -1    0.49    0.09
  -3 -41   1    0.66    0.09
   3  41   0    4.00    0.28
  -3 -41   0    4.52    0.38
   3  41   1    0.23    0.09
  -3 -41  -1    0.23    0.08
   3  41   2    1.44    0.12
  -3 -41  -2    1.35    0.13
   3  41   3    0.26    0.08
  -3 -41  -3    0.32    0.07
   3  41   4    8.33    0.43
  -3 -41  -4    7.69    0.51
   3  41   5    4.05    0.36
  -3 -41  -5    3.88    0.33
   3  41   7    0.01    0.18
  -3 -41  -7    0.24    0.22
   3  41   8    0.86    0.19
  -3 -41  -8    0.42    0.24
   3  41   9    0.29    0.25
  -3 -41  -9    0.17    0.23
   3  41  10   -0.10    0.26
  -3 -41 -10    0.06    0.23
   3  43 -11   -0.01    0.40
  -3 -43  11    0.15    0.18
   3  43 -10    0.01    0.28
  -3 -43  10    0.43    0.17
   3  43  -9   -0.34    0.44
  -3 -43   9    0.12    0.21
   3  43  -8   -0.01    0.32
  -3 -43   8    0.23    0.15
   3  43  -7    0.20    0.05
  -3 -43   7    0.22    0.08
   3  43  -6    2.06    0.29
  -3 -43   6    2.48    0.23
   3  43  -5   -0.24    0.41
  -3 -43   5    0.05    0.13
   3  43  -4    0.01    0.07
  -3 -43   4   -0.02    0.11
   3  43  -3    0.34    0.07
  -3 -43   3    0.33    0.09
   3  43  -2    6.66    0.33
  -3 -43   2    6.55    0.34
   3  43  -1    3.78    0.23
  -3 -43   1    4.03    0.25
   3  43   0    1.58    0.17
  -3 -43   0    1.68    0.15
   3  43   1    3.45    0.21
  -3 -43  -1    3.48    0.24
   3  43   2    2.00    0.21
  -3 -43  -2    1.53    0.18
   3  43   3    6.63    0.31
  -3 -43  -3    6.68    0.29
   3  43   4    1.96    0.17
  -3 -43  -4    2.84    0.22
   3  43   5    5.03    0.39
  -3 -43  -5    4.75    0.39
   3  43   6    0.08    0.19
  -3 -43  -6   -0.05    0.21
   3  43   7    1.86    0.36
  -3 -43  -7    1.17    0.28
   3  43   8    0.13    0.14
  -3 -43  -8    0.35    0.20
   3  43   9    0.80    0.35
  -3 -43  -9    0.60    0.30
   3  43  10    0.24    0.35
  -3 -43 -10    0.07    0.33
   3  45 -11    0.26    1.51
  -3 -45  11   -0.14    0.24
   3  45 -10    0.08    0.27
  -3 -45  10    0.09    0.11
   3  45  -9    1.38    0.76
   3  45  -8    0.62    0.47
  -3 -45   8    0.67    0.24
   3  45  -7    0.12    0.05
  -3 -45   7    0.19    0.06
   3  45  -6    3.16    1.09
  -3 -45   6    1.67    0.30
   3  45  -5    4.02    0.26
  -3 -45   5    4.89    0.23
   3  45  -4    1.33    0.12
  -3 -45   4    1.21    0.14
   3  45  -3    0.34    0.20
  -3 -45   3    0.28    0.10
   3  45  -2   15.88    0.68
  -3 -45   2   17.98    0.78
   3  45  -1   13.37    0.62
  -3 -45   1   13.66    0.67
   3  45   0    0.02    0.12
  -3 -45   0    0.16    0.08
   3  45   1    0.10    0.12
  -3 -45  -1   -0.01    0.21
   3  45   2   14.42    0.56
  -3 -45  -2   14.57    0.57
   3  45   3    6.62    0.35
  -3 -45  -3    6.43    0.36
   3  45   4    0.14    0.09
  -3 -45  -4    0.11    0.10
   3  45   6    0.88    0.28
  -3 -45  -6    0.75    0.24
   3  45   7    0.63    0.28
  -3 -45  -7    0.56    0.28
   3  45   8    0.15    0.22
  -3 -45  -8    0.21    0.22
   3  45   9   -0.05    0.19
  -3 -45  -9   -0.07    0.20
   3  47 -10    0.06    0.36
  -3 -47  10   -0.04    0.14
   3  47  -9   -0.18    0.36
  -3 -47   9    0.00    0.14
   3  47  -8    0.75    0.46
  -3 -47   8    0.92    0.24
   3  47  -7    1.25    0.11
  -3 -47   7    0.97    0.10
   3  47  -6    0.28    0.10
  -3 -47   6    0.21    0.09
   3  47  -5    2.28    0.22
  -3 -47   5    2.78    0.21
   3  47  -4    1.06    0.30
  -3 -47   4    1.13    0.15
   3  47  -3    4.49    0.32
  -3 -47   3    4.69    0.26
   3  47  -2    0.03    0.10
  -3 -47   2    0.01    0.07
   3  47  -1    6.71    0.41
  -3 -47   1    7.80    0.39
   3  47   0    1.01    0.16
  -3 -47   0    1.23    0.17
   3  47   1    2.82    0.22
  -3 -47  -1    2.91    0.21
   3  47   2    0.26    0.12
  -3 -47  -2    0.06    0.11
   3  47   3    2.02    0.15
  -3 -47  -3    1.75    0.17
   3  47   4   -0.04    0.08
  -3 -47  -4   -0.16    0.19
   3  47   5    0.55    0.34
  -3 -47  -5    0.88    0.35
   3  47   6    1.60    0.31
  -3 -47  -6    1.33    0.33
   3  47   7    0.16    0.26
  -3 -47  -7    0.21    0.32
   3  47   8   -0.15    0.22
  -3 -47  -8    0.29    0.31
   3  47   9   -0.26    0.15
  -3 -47  -9   -0.13    0.26
   3  49 -10    0.07    0.32
  -3 -49  10    0.35    0.17
   3  49  -9    0.12    0.39
  -3 -49   9    0.08    0.12
   3  49  -7    0.47    0.08
  -3 -49   7    0.50    0.08
   3  49  -6    0.00    0.07
  -3 -49   6    0.04    0.07
   3  49  -5    0.39    0.11
  -3 -49   5    0.68    0.18
   3  49  -4    0.12    0.11
  -3 -49   4    0.11    0.09
   3  49  -3    0.65    0.15
  -3 -49   3    0.68    0.12
   3  49  -2    0.42    0.13
  -3 -49   2    0.56    0.12
   3  49  -1    4.55    0.33
  -3 -49   1    4.92    0.30
   3  49   0    0.92    0.20
  -3 -49   0    0.90    0.16
   3  49   1    0.50    0.13
  -3 -49  -1    0.43    0.12
   3  49   2    0.20    0.09
  -3 -49  -2    0.22    0.09
   3  49   3    0.58    0.12
  -3 -49  -3    0.45    0.11
   3  49   4    0.25    0.34
  -3 -49  -4    0.22    0.11
   3  49   5    0.31    0.24
  -3 -49  -5    0.69    0.23
   3  49   6    0.14    0.24
  -3 -49  -6   -0.17    0.26
   3  49   7   -0.01    0.20
  -3 -49  -7   -0.24    0.21
   3  49   8   -0.10    0.26
  -3 -49  -8    0.19    0.30
   3  49   9   -0.08    0.33
  -3 -49  -9   -0.07    0.32
   3  51  -9    0.25    0.35
  -3 -51   9    0.03    0.17
   3  51  -8    1.16    0.64
  -3 -51   8    0.71    0.22
   3  51  -7   -0.03    0.05
  -3 -51   7    0.02    0.05
   3  51  -6    0.06    0.10
  -3 -51   6    0.06    0.09
   3  51  -5    0.35    0.13
  -3 -51   5    0.54    0.14
   3  51  -4    1.33    0.41
  -3 -51   4    1.20    0.24
   3  51  -3    0.02    0.12
  -3 -51   3   -0.05    0.12
   3  51  -2   -0.09    0.11
  -3 -51   2   -0.16    0.09
   3  51  -1    0.44    0.13
  -3 -51   1    0.35    0.11
   3  51   0    3.10    0.23
  -3 -51   0    2.88    0.22
   3  51   1    0.06    0.08
  -3 -51  -1    0.19    0.09
   3  51   2    0.14    0.20
  -3 -51  -2    0.32    0.21
   3  51   3    0.18    0.13
  -3 -51  -3    0.28    0.12
   3  51   4   -0.01    0.10
  -3 -51  -4    0.07    0.09
   3  51   5    0.31    0.19
  -3 -51  -5   -0.22    0.18
   3  51   6   -0.08    0.48
  -3 -51  -6   -0.23    0.41
   3  51   7   -0.02    0.19
  -3 -51  -7    0.02    0.27
   3  51   8    0.04    0.20
  -3 -51  -8   -0.36    0.28
   3  53  -9   -0.02    0.33
  -3 -53   9    0.03    0.17
   3  53  -8   -0.03    0.34
  -3 -53   8    0.28    0.20
   3  53  -7   -0.01    0.04
  -3 -53   7    0.00    0.06
   3  53  -6   -0.03    0.09
  -3 -53   6    0.01    0.09
   3  53  -5   -0.01    0.09
  -3 -53   5    0.01    0.09
   3  53  -4    0.28    0.14
  -3 -53   4    0.48    0.20
   3  53  -3    0.00    0.14
  -3 -53   3   -0.01    0.09
   3  53  -2    0.00    0.14
  -3 -53   2   -0.17    0.14
   3  53  -1    0.25    0.24
  -3 -53   1   -0.04    0.12
   3  53   0    0.30    0.12
  -3 -53   0    0.33    0.13
   3  53   1    0.62    0.14
  -3 -53  -1    0.75    0.15
   3  53   2    0.15    0.12
  -3 -53  -2    0.20    0.11
   3  53   3    0.15    0.10
  -3 -53  -3   -0.03    0.12
   3  53   4    0.01    0.11
  -3 -53  -4   -0.05    0.11
   3  53   5   -0.17    0.30
  -3 -53  -5    0.10    0.21
   3  53   6    0.12    0.22
  -3 -53  -6   -0.07    0.22
   3  53   7   -0.31    0.24
  -3 -53  -7    0.11    0.32
   3  53   8    0.20    0.39
  -3 -53  -8    0.05    0.31
   3  55  -8   -0.32    0.32
  -3 -55   8   -0.02    0.16
   3  55  -7   -0.03    0.04
  -3 -55   7    0.02    0.05
   3  55  -6    0.11    0.11
  -3 -55   6    0.03    0.10
   3  55  -5    0.05    0.13
  -3 -55   5    0.16    0.11
   3  55  -4    0.13    0.13
  -3 -55   4    0.12    0.13
   3  55  -3    0.00    0.14
  -3 -55   3    0.07    0.14
   3  55  -2    0.77    0.18
  -3 -55   2    1.03    0.15
   3  55  -1    0.35    0.14
  -3 -55   1    0.26    0.13
   3  55   0    0.10    0.13
  -3 -55   0   -0.17    0.19
   3  55   1    0.22    0.13
  -3 -55  -1    0.05    0.12
   3  55   2    0.26    0.18
  -3 -55  -2    0.12    0.18
   3  55   3    0.17    0.13
  -3 -55  -3    0.13    0.12
   3  55   4   -0.04    0.12
  -3 -55  -4    0.03    0.10
   3  55   5    0.04    0.37
   3  55   6    0.10    0.25
  -3 -55  -6    0.29    0.27
   3  55   7   -0.16    0.22
  -3 -55  -7    0.44    0.30
   3  57  -8    0.13    0.31
  -3 -57   8   -0.02    0.22
   3  57  -7    0.00    0.04
  -3 -57   7   -0.13    0.22
   3  57  -6   -0.06    0.10
  -3 -57   6    0.15    0.10
   3  57  -5    0.01    0.13
  -3 -57   5    0.26    0.20
   3  57  -4    0.07    0.13
  -3 -57   4    0.04    0.11
   3  57  -3   -0.02    0.12
  -3 -57   3   -0.03    0.18
   3  57  -2   -0.33    0.24
  -3 -57   2   -0.25    0.34
   3  57  -1    0.07    0.12
  -3 -57   1    0.20    0.13
   3  57   0   -0.14    0.15
  -3 -57   0    0.14    0.10
   3  57   1    0.51    0.17
  -3 -57  -1    0.80    0.16
   3  57   2    0.05    0.10
  -3 -57  -2   -0.05    0.11
   3  57   3   -0.06    0.15
  -3 -57  -3   -0.01    0.10
   3  57   4   -0.06    0.11
  -3 -57  -4    0.00    0.11
   3  57   5    0.88    0.30
  -3 -57  -5    0.30    0.26
   3  57   6   -0.13    0.24
  -3 -57  -6    0.17    0.30
   3  59  -7   -0.17    0.27
  -3 -59   7    0.07    0.18
   3  59  -6    0.19    0.10
  -3 -59   6    0.00    0.08
   3  59  -5   -0.06    0.27
  -3 -59   5    0.01    0.14
   3  59  -4    0.04    0.14
  -3 -59   4    0.27    0.12
   3  59  -3   -0.03    0.15
  -3 -59   3   -0.11    0.15
   3  59  -2    0.04    0.12
  -3 -59   2    0.07    0.10
   3  59  -1    0.14    0.14
  -3 -59   1    0.11    0.13
   3  59   0    0.82    0.18
  -3 -59   0    0.87    0.23
   3  59   1    0.11    0.15
  -3 -59  -1   -0.04    0.15
   3  59   2   -0.07    0.13
  -3 -59  -2    0.06    0.13
   3  59   3   -0.06    0.21
  -3 -59  -3    0.17    0.13
   3  59   4    0.10    0.13
  -3 -59  -4    0.04    0.10
   3  59   5    0.05    0.26
  -3 -59  -5    0.01    0.25
   3  59   6    0.09    0.22
  -3 -59  -6    0.24    0.27
   3  61  -7    0.24    0.64
  -3 -61   7   -0.03    0.17
   3  61  -6    0.13    0.30
  -3 -61   6   -0.10    0.20
   3  61  -5    0.00    0.13
  -3 -61   5    0.10    0.11
   3  61  -4    0.08    0.14
  -3 -61   4   -0.02    0.12
   3  61  -3    0.04    0.12
  -3 -61   3    0.18    0.17
   3  61  -2   -0.03    0.21
  -3 -61   2    0.42    0.27
   3  61  -1    0.05    0.10
  -3 -61   1    0.12    0.16
   3  61   0    0.04    0.14
  -3 -61   0   -0.07    0.13
   3  61   1   -0.10    0.17
  -3 -61  -1    0.17    0.26
   3  61   2   -0.03    0.13
  -3 -61  -2   -0.12    0.13
   3  61   3   -0.11    0.15
  -3 -61  -3    0.01    0.13
   3  61   4    0.16    0.10
  -3 -61  -4    0.14    0.11
   3  61   5   -0.02    0.20
  -3 -61  -5    0.41    0.36
   3  63  -6    0.34    0.33
  -3 -63   6    0.21    0.28
   3  63  -5   -0.03    0.12
  -3 -63   5   -0.07    0.14
   3  63  -4    0.09    0.13
  -3 -63   4   -0.06    0.15
   3  63  -3    0.09    0.13
  -3 -63   3    0.16    0.22
   3  63  -2    0.32    0.15
  -3 -63   2    0.12    0.14
   3  63  -1   -0.06    0.16
  -3 -63   1    0.08    0.13
   3  63   0   -0.25    0.18
  -3 -63   0    0.01    0.15
   3  63   1    0.11    0.16
  -3 -63  -1   -0.08    0.12
   3  63   2    0.22    0.17
  -3 -63  -2    0.05    0.16
   3  63   3    0.26    0.18
  -3 -63  -3    0.03    0.11
   3  63   4   -0.02    0.18
  -3 -63  -4    0.19    0.26
   3  63   5   -0.01    0.18
  -3 -63  -5    0.13    0.23
   3  65  -5   -0.07    0.23
  -3 -65   5   -0.07    0.20
   3  65  -4   -0.01    0.15
  -3 -65   4    0.05    0.14
   3  65  -3    0.09    0.15
  -3 -65   3    0.16    0.18
   3  65  -2   -0.01    0.11
  -3 -65   2    0.10    0.15
   3  65  -1    0.08    0.17
  -3 -65   1    0.07    0.15
   3  65   0    0.25    0.15
  -3 -65   0    0.22    0.14
   3  65   1    0.14    0.17
  -3 -65  -1    0.25    0.17
   3  65   2   -0.03    0.15
  -3 -65  -2    0.10    0.15
   3  65   3    0.25    0.15
  -3 -65  -3   -0.21    0.24
   3  65   4    0.41    0.25
  -3 -65  -4    0.67    0.32
   3  67  -5    0.41    0.41
  -3 -67   5    0.21    0.25
   3  67  -4    0.27    0.29
  -3 -67   4   -0.06    0.21
   3  67  -3    0.06    0.16
  -3 -67   3    0.04    0.13
   3  67  -2    0.04    0.15
  -3 -67   2    0.06    0.14
   3  67  -1    0.06    0.15
  -3 -67   1    0.07    0.16
   3  67   0    0.42    0.19
  -3 -67   0   -0.01    0.16
   3  67   1    0.02    0.15
  -3 -67  -1   -0.02    0.12
   3  67   2   -0.02    0.16
  -3 -67  -2    0.08    0.33
   3  67   3   -0.13    0.15
   3  67   4    0.02    0.71
   3  69  -4   -0.02    0.19
  -3 -69   4    0.09    0.19
   3  69  -3   -0.02    0.18
  -3 -69   3   -0.16    0.21
   3  69  -2    0.22    0.15
  -3 -69   2    0.20    0.19
   3  69  -1   -0.04    0.14
  -3 -69   1    0.17    0.16
   3  69   0    0.02    0.20
  -3 -69   0    0.22    0.20
   3  69   1    0.01    0.15
  -3 -69  -1   -0.11    0.12
   3  69   2    0.07    0.22
  -3 -69  -2    0.36    0.31
   3  69   3    0.08    0.17
  -3 -69  -3    0.04    0.26
   3  71  -4    0.10    0.21
  -3 -71   4    0.52    0.32
   3  71  -3   -0.01    0.19
  -3 -71   3    0.13    0.20
   3  71  -2    0.08    0.19
  -3 -71   2    0.33    0.18
   3  71  -1    0.02    0.16
  -3 -71   1    0.00    0.17
   3  71   0    0.16    0.19
  -3 -71   0    0.35    0.17
   3  71   1   -0.24    0.21
  -3 -71  -1   -0.26    0.29
   3  71   2   -0.08    0.16
  -3 -71  -2    0.12    0.32
   3  73  -3    0.00    0.25
  -3 -73   3   -0.02    0.27
   3  73  -2    0.17    0.26
  -3 -73   2    0.23    0.22
   3  73  -1    0.15    0.14
  -3 -73   1   -0.02    0.14
   3  73   0   -0.02    0.22
  -3 -73   0   -0.05    0.23
   3  73   1   -0.20    0.25
  -3 -73  -1    0.10    0.30
   3  73   2    0.86    0.81
   3  75  -2    0.18    0.22
  -3 -75   2   -0.04    0.24
   3  75   0   -0.09    0.16
  -3 -75   0   -0.05    0.21
   3  75   1    0.30    0.20
  -3 -75  -1    0.19    0.23
   4   0 -17    0.00    0.10
   4   0 -16    1.76    0.27
   4   0 -15    0.01    0.13
   4   0 -14    0.07    0.08
   4   0 -13    0.02    0.07
   4   0 -12   21.80    0.77
   4   0 -11    0.03    0.08
   4   0 -10    0.07    0.12
   4   0  -9    0.05    0.14
   4   0  -8  247.79    5.59
   4   0  -7   -0.04    0.10
   4   0  -6    0.06    0.09
   4   0  -5   -0.02    0.11
   4   0  -3   -0.04    0.09
   4   0  -2  246.14    6.40
   4   0  -1    0.14    0.12
   4   0   0  153.81    4.23
   4   0   1    0.14    0.08
   4   0   2   46.25    1.39
   4   0   3   -0.11    0.08
   4   0   5   -0.02    0.06
   4   0   6    2.04    0.11
   4   0   7    0.02    0.07
   4   0   9   -0.01    0.07
   4   0  10    0.11    0.09
   4   0  11    0.01    0.15
   4   0  12   -0.01    0.14
   4   0  13    0.06    0.11
   4   0  14    0.01    0.12
   4   0  15   -0.08    0.13
   4   2 -17   -0.18    0.22
  -4  -2  17    0.05    0.14
   4   2 -16    0.75    0.32
  -4  -2  16    0.34    0.19
   4   2 -15    0.28    0.18
  -4  -2  15    0.67    0.47
   4   2 -14   -0.06    0.09
  -4  -2  14    0.05    0.11
   4   2 -13    0.69    0.30
  -4  -2  13    0.29    0.10
   4   2 -12    1.07    0.14
  -4  -2  12    0.87    0.15
   4   2 -11    3.57    0.22
  -4  -2  11    3.98    0.21
   4   2 -10    0.65    0.12
  -4  -2  10    0.64    0.14
   4   2  -9    2.40    0.25
  -4  -2   9    2.23    0.19
   4   2  -8   22.32    0.74
  -4  -2   8   22.52    0.80
   4   2  -7    0.23    0.10
  -4  -2   7    0.13    0.10
   4   2  -6   18.09    0.78
  -4  -2   6   18.19    0.69
   4   2  -5   22.51    0.87
  -4  -2   5   22.14    0.86
   4   2  -4  327.22    7.76
  -4  -2   4  313.34    8.20
   4   2  -3    4.74    0.32
  -4  -2   3    4.77    0.27
   4   2  -2   42.67    1.69
  -4  -2   2   46.12    1.53
   4   2  -1    5.98    0.34
  -4  -2   1    5.94    0.36
   4   2   0    9.45    0.46
   4   2   1   72.31    2.06
  -4  -2  -1   68.92    2.18
   4   2   2   17.69    0.66
  -4  -2  -2   17.56    0.65
   4   2   3    2.24    0.16
  -4  -2  -3    2.39    0.17
   4   2   4    0.46    0.11
  -4  -2  -4    0.48    0.11
   4   2   5    1.11    0.10
  -4  -2  -5    1.08    0.10
   4   2   6    0.18    0.06
  -4  -2  -6    0.09    0.06
   4   2   7    0.44    0.08
  -4  -2  -7    0.56    0.08
   4   2   8    0.03    0.08
  -4  -2  -8   -0.09    0.08
   4   2   9   -0.02    0.10
  -4  -2  -9    0.10    0.10
   4   2  10    0.23    0.10
  -4  -2 -10    0.11    0.09
   4   2  11    0.03    0.11
  -4  -2 -11    0.07    0.13
   4   2  12    0.03    0.12
  -4  -2 -12   -0.10    0.14
   4   2  13   -0.11    0.13
  -4  -2 -13    0.27    0.14
   4   2  14    0.16    0.14
  -4  -2 -14    0.11    0.15
   4   2  15   -0.02    0.13
  -4  -2 -15    0.09    0.17
   4   4 -17    0.10    0.32
  -4  -4  17   -0.15    0.33
   4   4 -16   -0.03    0.09
  -4  -4  16   -0.06    0.12
   4   4 -15    0.07    0.07
  -4  -4  15    0.00    0.10
   4   4 -14    0.09    0.11
  -4  -4  14    0.15    0.11
   4   4 -13    0.12    0.08
  -4  -4  13    0.16    0.08
   4   4 -12    0.28    0.10
  -4  -4  12    0.20    0.08
   4   4 -11   -0.02    0.09
  -4  -4  11   -0.03    0.09
   4   4 -10    0.96    0.12
  -4  -4  10    0.80    0.11
   4   4  -9   -0.12    0.11
  -4  -4   9    0.01    0.10
   4   4  -8    0.96    0.16
  -4  -4   8    1.11    0.21
   4   4  -7    0.18    0.13
  -4  -4   7   -0.20    0.20
   4   4  -6    4.28    0.27
  -4  -4   6    4.09    0.26
   4   4  -5    2.22    0.18
  -4  -4   5    2.41    0.17
   4   4  -4    0.04    0.10
  -4  -4   4    0.09    0.11
   4   4  -3   49.35    2.56
  -4  -4   3   49.39    2.46
   4   4  -2    0.26    0.09
  -4  -4   2    0.41    0.10
   4   4  -1   59.31    2.01
  -4  -4   1   60.55    2.27
   4   4   0    0.16    0.10
  -4  -4   0    0.04    0.09
   4   4   1   99.64    3.05
  -4  -4  -1   98.79    2.94
   4   4   2    1.57    0.19
  -4  -4  -2    1.43    0.18
   4   4   3    0.39    0.07
  -4  -4  -3    0.44    0.08
   4   4   4    4.05    0.24
  -4  -4  -4    3.86    0.20
   4   4   5    0.38    0.08
  -4  -4  -5    0.46    0.07
   4   4   6   10.70    0.36
  -4  -4  -6   11.12    0.44
   4   4   7    0.24    0.09
  -4  -4  -7    0.13    0.07
   4   4   8    0.04    0.07
  -4  -4  -8    0.11    0.05
   4   4   9   -0.05    0.08
  -4  -4  -9   -0.10    0.12
   4   4  10    0.56    0.14
  -4  -4 -10    0.58    0.11
   4   4  11    0.08    0.14
  -4  -4 -11    0.10    0.15
   4   4  12   -0.03    0.11
  -4  -4 -12    0.03    0.12
   4   4  13    0.26    0.16
  -4  -4 -13   -0.05    0.17
   4   4  14   -0.02    0.16
  -4  -4 -14    0.04    0.19
   4   4  15    0.22    0.27
  -4  -4 -15    0.24    0.19
   4   6 -17   -0.37    0.45
  -4  -6  17    0.02    0.13
   4   6 -16    0.02    0.09
  -4  -6  16   -0.10    0.12
   4   6 -15    0.11    0.09
  -4  -6  15   -0.01    0.11
   4   6 -14   -0.09    0.36
  -4  -6  14    0.02    0.26
   4   6 -13    0.08    0.08
  -4  -6  13    0.02    0.09
   4   6 -12    0.05    0.06
  -4  -6  12    0.01    0.07
   4   6 -11    0.09    0.09
  -4  -6  11    0.16    0.10
   4   6 -10    0.14    0.23
  -4  -6  10    0.14    0.10
   4   6  -9    0.13    0.08
  -4  -6   9    0.12    0.09
   4   6  -8    1.38    0.15
  -4  -6   8    1.39    0.16
   4   6  -7    3.19    0.21
  -4  -6   7    3.01    0.19
   4   6  -6    1.09    0.15
  -4  -6   6    1.09    0.12
   4   6  -5    1.96    0.27
  -4  -6   5    2.27    0.29
   4   6  -4    0.08    0.11
  -4  -6   4    0.05    0.08
   4   6  -3    1.70    0.22
  -4  -6   3    1.77    0.23
   4   6  -2   50.36    1.99
  -4  -6   2   46.38    1.65
   4   6  -1    0.86    0.11
  -4  -6   1    1.06    0.12
   4   6   0    1.16    0.14
  -4  -6   0    1.56    0.12
   4   6   1    1.14    0.12
  -4  -6  -1    1.31    0.14
   4   6   2   76.08    2.13
  -4  -6  -2   71.99    2.14
   4   6   3    5.92    0.29
  -4  -6  -3    6.10    0.29
   4   6   4    2.76    0.16
  -4  -6  -4    2.62    0.17
   4   6   5   10.19    0.49
  -4  -6  -5    8.97    0.42
   4   6   6    1.12    0.10
  -4  -6  -6    1.19    0.12
   4   6   7    0.87    0.11
  -4  -6  -7    0.98    0.11
   4   6   8   -0.01    0.08
  -4  -6  -8   -0.04    0.08
   4   6   9    0.01    0.07
  -4  -6  -9   -0.03    0.07
   4   6  10    0.05    0.09
  -4  -6 -10    0.08    0.09
   4   6  11   -0.06    0.11
  -4  -6 -11    0.08    0.10
   4   6  12    0.20    0.13
  -4  -6 -12    0.07    0.15
   4   6  13    0.00    0.14
  -4  -6 -13   -0.20    0.15
   4   6  14    0.12    0.12
  -4  -6 -14    0.17    0.11
   4   6  15   -0.03    0.17
  -4  -6 -15    0.13    0.22
   4   8 -17    0.05    0.28
  -4  -8  17    0.04    0.14
   4   8 -16    0.05    0.12
  -4  -8  16   -0.02    0.11
   4   8 -15    0.01    0.07
  -4  -8  15    0.08    0.12
   4   8 -14   -0.01    0.07
  -4  -8  14   -0.20    0.26
   4   8 -13    0.31    0.10
  -4  -8  13    0.46    0.12
   4   8 -12    0.27    0.08
  -4  -8  12    0.30    0.13
   4   8 -11    0.17    0.09
  -4  -8  11    0.22    0.20
   4   8 -10    0.44    0.09
  -4  -8  10    0.73    0.12
   4   8  -9    3.32    0.22
  -4  -8   9    3.87    0.25
   4   8  -8    6.72    0.32
  -4  -8   8    7.08    0.31
   4   8  -7    0.27    0.14
  -4  -8   7    0.08    0.10
   4   8  -6    0.09    0.12
  -4  -8   6    0.07    0.11
   4   8  -5   13.66    0.68
  -4  -8   5   15.89    0.83
   4   8  -4    1.45    0.14
  -4  -8   4    1.50    0.14
   4   8  -3    0.71    0.11
  -4  -8   3    0.37    0.11
   4   8  -2   66.87    2.27
  -4  -8   2   61.93    2.19
   4   8  -1   36.04    1.52
  -4  -8   1   36.85    1.27
   4   8   0  185.76    5.04
  -4  -8   0  189.04    5.32
   4   8   1   47.99    2.34
  -4  -8  -1   46.86    2.30
   4   8   2   50.93    1.53
  -4  -8  -2   52.66    1.57
   4   8   3    2.57    0.14
  -4  -8  -3    2.45    0.16
   4   8   4   13.71    0.49
  -4  -8  -4   14.46    0.56
   4   8   5    1.31    0.11
  -4  -8  -5    1.09    0.08
   4   8   6    1.71    0.17
  -4  -8  -6    2.08    0.15
   4   8   7    1.30    0.12
  -4  -8  -7    1.27    0.10
   4   8   8    1.25    0.14
  -4  -8  -8    1.46    0.13
   4   8   9    0.06    0.08
  -4  -8  -9    0.03    0.10
   4   8  10    0.00    0.18
  -4  -8 -10    0.04    0.18
   4   8  11    0.06    0.11
  -4  -8 -11    0.00    0.13
   4   8  12   -0.11    0.11
  -4  -8 -12   -0.09    0.13
   4   8  13    0.10    0.17
  -4  -8 -13    0.08    0.21
   4   8  14   -0.10    0.25
  -4  -8 -14   -0.08    0.21
   4   8  15   -0.10    0.19
  -4  -8 -15    0.08    0.18
   4  10 -17    0.36    0.44
  -4 -10  17   -0.09    0.10
   4  10 -16   -0.19    0.48
  -4 -10  16    0.14    0.14
   4  10 -15   -0.03    0.25
  -4 -10  15    0.00    0.14
   4  10 -14    0.07    0.07
  -4 -10  14    0.12    0.11
   4  10 -13    0.92    0.13
  -4 -10  13    1.08    0.15
   4  10 -12    0.19    0.07
  -4 -10  12    0.16    0.12
   4  10 -11    0.24    0.27
  -4 -10  11    0.35    0.13
   4  10 -10    0.05    0.07
  -4 -10  10   -0.03    0.10
   4  10  -9    7.83    0.35
  -4 -10   9    8.20    0.37
   4  10  -8    0.30    0.12
  -4 -10   8    0.14    0.15
   4  10  -7    3.41    0.22
  -4 -10   7    3.68    0.27
   4  10  -6    2.24    0.20
  -4 -10   6    2.39    0.19
   4  10  -5   23.53    0.98
  -4 -10   5   25.77    0.93
   4  10  -4    6.03    0.31
  -4 -10   4    6.13    0.37
   4  10  -3   69.24    2.16
  -4 -10   3   66.41    2.33
   4  10  -2   10.11    0.80
  -4 -10   2   10.35    0.73
   4  10  -1    0.78    0.10
  -4 -10   1    0.67    0.10
   4  10   0   60.09    2.00
  -4 -10   0   62.28    2.09
   4  10   1    0.06    0.08
  -4 -10  -1    0.02    0.06
   4  10   2   22.99    1.23
  -4 -10  -2   23.18    1.18
   4  10   3   28.36    0.87
  -4 -10  -3   30.99    0.95
   4  10   4    0.76    0.09
  -4 -10  -4    0.67    0.08
   4  10   5    0.81    0.09
  -4 -10  -5    0.87    0.09
   4  10   6    0.80    0.15
   4  10   7    7.57    0.28
  -4 -10  -7    7.58    0.28
   4  10   8    0.38    0.08
  -4 -10  -8    0.46    0.08
   4  10   9    0.09    0.12
  -4 -10  -9    0.15    0.12
   4  10  10   -0.04    0.11
  -4 -10 -10    0.05    0.09
   4  10  11    1.30    0.25
  -4 -10 -11    1.07    0.23
   4  10  12    0.04    0.12
  -4 -10 -12    0.11    0.14
   4  10  13   -0.05    0.12
  -4 -10 -13   -0.01    0.13
   4  10  14    0.19    0.13
  -4 -10 -14    0.10    0.14
   4  10  15    0.13    0.31
  -4 -10 -15    0.03    0.28
   4  10  16   -0.26    0.34
  -4 -10 -16    0.18    0.37
   4  12 -17   -0.06    0.30
  -4 -12  17    0.17    0.13
   4  12 -16    0.03    0.60
  -4 -12  16   -0.02    0.14
   4  12 -15    0.05    0.06
  -4 -12  15    0.07    0.10
   4  12 -14    0.12    0.09
  -4 -12  14    0.08    0.13
   4  12 -13    0.61    0.09
  -4 -12  13    0.93    0.15
   4  12 -12    0.13    0.08
  -4 -12  12    0.21    0.11
   4  12 -11    0.05    0.09
  -4 -12  11    0.02    0.09
   4  12 -10    2.95    0.20
  -4 -12  10    3.28    0.24
   4  12  -9   10.33    0.41
  -4 -12   9   10.27    0.43
   4  12  -8    1.92    0.17
  -4 -12   8    1.92    0.16
   4  12  -7    0.21    0.12
  -4 -12   7    0.15    0.09
   4  12  -6   -0.12    0.21
  -4 -12   6    0.06    0.12
   4  12  -5   36.75    1.38
  -4 -12   5   37.77    1.38
   4  12  -4   -0.02    0.10
  -4 -12   4    0.11    0.10
   4  12  -3    0.04    0.11
  -4 -12   3    0.03    0.09
   4  12  -2   19.18    0.90
  -4 -12   2   20.71    0.78
   4  12  -1   93.94    3.16
  -4 -12   1   90.98    3.01
   4  12   0   36.66    2.15
  -4 -12   0   37.87    2.11
   4  12   1    6.88    0.37
  -4 -12  -1    6.90    0.33
   4  12   2   15.66    0.64
  -4 -12  -2   16.57    0.67
   4  12   3   14.50    0.56
  -4 -12  -3   14.48    0.55
   4  12   4    0.06    0.06
  -4 -12  -4    0.05    0.04
   4  12   5    0.38    0.09
  -4 -12  -5    0.46    0.05
   4  12   6    1.39    0.10
  -4 -12  -6    1.40    0.11
   4  12   7    1.22    0.13
  -4 -12  -7    1.20    0.19
   4  12   8    1.12    0.12
  -4 -12  -8    1.38    0.11
   4  12   9    0.24    0.12
  -4 -12  -9    0.23    0.16
   4  12  10    0.11    0.11
  -4 -12 -10    0.23    0.12
   4  12  11    0.11    0.12
  -4 -12 -11    0.06    0.12
   4  12  12    0.12    0.16
  -4 -12 -12    0.69    0.26
   4  12  13    0.03    0.10
  -4 -12 -13    0.14    0.17
   4  12  14    0.03    0.21
  -4 -12 -14    0.02    0.17
   4  12  15    0.45    0.25
  -4 -12 -15   -0.03    0.22
   4  12  16    0.00    0.19
  -4 -12 -16    0.69    0.31
   4  14 -16    0.11    0.30
  -4 -14  16   -0.07    0.14
   4  14 -15    0.06    0.07
  -4 -14  15   -0.13    0.12
   4  14 -14    0.00    0.09
  -4 -14  14   -0.01    0.12
   4  14 -13    0.41    0.09
  -4 -14  13    0.56    0.11
   4  14 -12    1.18    0.46
  -4 -14  12    1.18    0.19
   4  14 -11    0.01    0.05
  -4 -14  11   -0.02    0.09
   4  14 -10    1.37    0.13
  -4 -14  10    1.40    0.14
   4  14  -9    8.12    0.33
  -4 -14   9    8.53    0.37
   4  14  -8    5.50    0.26
  -4 -14   8    5.98    0.31
   4  14  -7    3.84    0.22
  -4 -14   7    4.40    0.23
   4  14  -6    7.23    0.52
  -4 -14   6    6.20    0.70
   4  14  -5   39.76    1.42
  -4 -14   5   41.50    1.44
   4  14  -4   34.43    1.48
  -4 -14   4   33.74    1.20
   4  14  -3    0.68    0.12
  -4 -14   3    0.77    0.11
   4  14  -2    0.35    0.10
  -4 -14   2    0.24    0.08
   4  14  -1    3.57    0.37
  -4 -14   1    3.42    0.36
   4  14   0   20.75    0.89
  -4 -14   0   21.23    0.88
   4  14   1   43.66    1.43
  -4 -14  -1   46.35    1.48
   4  14   2    7.41    0.33
  -4 -14  -2    7.49    0.41
   4  14   3   51.85    1.44
  -4 -14  -3   48.12    1.35
   4  14   4   12.19    0.40
  -4 -14  -4   13.25    0.45
   4  14   5    4.91    0.27
  -4 -14  -5    4.76    0.24
   4  14   6    4.28    0.25
  -4 -14  -6    3.98    0.19
   4  14   7    0.01    0.07
  -4 -14  -7   -0.03    0.07
   4  14   8    0.53    0.12
  -4 -14  -8    0.50    0.13
   4  14   9    0.30    0.12
  -4 -14  -9    0.40    0.11
   4  14  10    1.19    0.15
  -4 -14 -10    1.76    0.21
   4  14  11    0.04    0.11
  -4 -14 -11   -0.07    0.12
   4  14  12    0.27    0.14
  -4 -14 -12    0.20    0.13
   4  14  13    0.63    0.41
  -4 -14 -13    0.14    0.16
  -4 -14 -14   -0.36    0.36
   4  14  15    0.20    0.24
  -4 -14 -15    0.02    0.26
   4  16 -16   -0.07    0.45
  -4 -16  16    0.13    0.16
   4  16 -15    0.04    0.04
  -4 -16  15    0.02    0.09
   4  16 -14    0.09    0.07
  -4 -16  14    0.22    0.13
   4  16 -13    0.17    0.25
  -4 -16  13    0.05    0.09
   4  16 -12    0.07    0.06
  -4 -16  12    0.15    0.11
   4  16 -11    0.32    0.08
  -4 -16  11    0.50    0.10
   4  16 -10    0.41    0.09
  -4 -16  10    0.40    0.10
   4  16  -9    2.76    0.22
  -4 -16   9    2.38    0.19
   4  16  -8    0.96    0.13
  -4 -16   8    0.84    0.14
   4  16  -7    3.00    0.37
  -4 -16   7    3.43    0.32
   4  16  -6    5.99    0.34
  -4 -16   6    5.89    0.30
   4  16  -5    2.04    0.17
  -4 -16   5    2.07    0.16
   4  16  -4   11.05    0.51
  -4 -16   4   11.13    0.55
   4  16  -3   -0.12    0.11
  -4 -16   3    0.11    0.10
   4  16  -2    6.73    0.37
  -4 -16   2    6.31    0.38
   4  16  -1   72.86    4.35
  -4 -16   1   83.26    5.20
   4  16   0  119.91    3.36
  -4 -16   0  120.94    3.62
   4  16   1    6.18    0.33
  -4 -16  -1    6.74    0.33
   4  16   2    5.98    0.30
  -4 -16  -2    5.88    0.34
   4  16   3    0.09    0.06
  -4 -16  -3    0.18    0.06
   4  16   4    2.49    0.15
  -4 -16  -4    2.97    0.16
   4  16   5    1.47    0.12
  -4 -16  -5    1.56    0.10
   4  16   6    0.15    0.08
  -4 -16  -6    0.09    0.05
   4  16   7    0.55    0.10
  -4 -16  -7    0.54    0.10
   4  16   8   -0.03    0.08
  -4 -16  -8    0.01    0.09
   4  16   9    0.63    0.22
  -4 -16  -9    0.56    0.11
   4  16  10    0.20    0.10
  -4 -16 -10    0.15    0.11
   4  16  11    0.02    0.09
  -4 -16 -11   -0.11    0.11
   4  16  12   -0.05    0.09
  -4 -16 -12    0.14    0.14
   4  16  13   -0.03    0.10
  -4 -16 -13    0.14    0.12
   4  16  14    0.13    0.28
  -4 -16 -14    0.15    0.23
   4  16  15   -0.11    0.20
  -4 -16 -15   -0.02    0.20
   4  18 -16   -0.03    0.41
  -4 -18  16    0.10    0.15
   4  18 -15    0.05    0.18
  -4 -18  15    0.15    0.19
   4  18 -14    0.23    0.11
  -4 -18  14    0.29    0.11
   4  18 -13    0.05    0.06
  -4 -18  13    0.18    0.13
   4  18 -12    0.16    0.06
  -4 -18  12    0.51    0.38
   4  18 -11    0.02    0.05
  -4 -18  11    0.07    0.10
   4  18 -10    0.96    0.12
  -4 -18  10    1.15    0.13
   4  18  -9    0.25    0.12
  -4 -18   9    0.32    0.28
   4  18  -8   -0.02    0.08
  -4 -18   8    0.16    0.07
   4  18  -7    1.47    0.16
  -4 -18   7    1.59    0.16
   4  18  -6    0.78    0.13
  -4 -18   6    0.71    0.11
   4  18  -5   14.05    0.96
  -4 -18   5   13.32    0.87
   4  18  -4    9.67    0.44
  -4 -18   4   10.06    0.45
   4  18  -3   38.44    1.51
  -4 -18   3   38.62    1.33
   4  18  -2   53.34    2.77
  -4 -18   2   54.34    2.49
   4  18  -1   28.20    1.14
  -4 -18   1   29.37    1.11
   4  18   0    8.67    0.43
  -4 -18   0    8.54    0.42
   4  18   1    6.24    0.34
  -4 -18  -1    5.96    0.32
   4  18   2    2.55    0.15
  -4 -18  -2    2.82    0.18
   4  18   3   14.26    0.54
  -4 -18  -3   13.90    0.52
   4  18   4    7.58    0.26
  -4 -18  -4    6.86    0.25
   4  18   5    0.80    0.08
  -4 -18  -5    1.01    0.07
   4  18   6    0.08    0.05
  -4 -18  -6    0.07    0.05
   4  18   7    0.27    0.06
  -4 -18  -7    0.22    0.07
   4  18   8    0.09    0.08
  -4 -18  -8    0.15    0.08
   4  18   9    0.03    0.08
  -4 -18  -9   -0.03    0.10
   4  18  10    0.26    0.27
  -4 -18 -10    0.14    0.24
   4  18  11    0.06    0.10
  -4 -18 -11   -0.06    0.13
   4  18  12    0.04    0.10
  -4 -18 -12    0.13    0.11
   4  18  13    0.10    0.08
  -4 -18 -13    0.01    0.10
   4  18  14    0.43    0.24
  -4 -18 -14   -0.10    0.18
  -4 -18 -15    0.43    0.29
   4  20 -15    0.86    0.55
  -4 -20  15   -0.05    0.11
   4  20 -14    0.07    0.08
  -4 -20  14    0.17    0.10
   4  20 -13    0.07    0.07
  -4 -20  13    0.15    0.09
   4  20 -12    0.45    0.08
  -4 -20  12    0.37    0.13
   4  20 -11   -0.03    0.06
  -4 -20  11    0.00    0.11
   4  20 -10    2.11    0.17
  -4 -20  10    1.98    0.18
   4  20  -9    0.69    0.11
  -4 -20   9    0.70    0.13
   4  20  -8    1.68    0.31
  -4 -20   8    1.70    0.21
   4  20  -7    4.42    0.26
  -4 -20   7    4.41    0.26
   4  20  -6    4.16    0.26
  -4 -20   6    4.17    0.26
   4  20  -5    0.42    0.09
  -4 -20   5    0.40    0.08
   4  20  -4   12.53    0.56
  -4 -20   4   13.01    0.61
   4  20  -3   70.90    2.86
  -4 -20   3   84.81    3.82
   4  20  -2    1.15    0.22
  -4 -20   2    0.95    0.15
   4  20  -1    1.81    0.17
  -4 -20   1    1.93    0.16
   4  20   0   38.61    1.72
  -4 -20   0   37.39    1.93
   4  20   1   67.28    2.11
  -4 -20  -1   68.03    1.97
   4  20   2    8.82    0.40
  -4 -20  -2    7.25    0.36
   4  20   3    0.72    0.10
  -4 -20  -3    1.23    0.11
   4  20   4    0.55    0.12
  -4 -20  -4    0.66    0.13
   4  20   5    0.85    0.12
  -4 -20  -5    0.97    0.18
   4  20   6    3.65    0.29
  -4 -20  -6    3.60    0.33
   4  20   7    0.17    0.17
  -4 -20  -7    0.13    0.11
   4  20   8    0.10    0.05
  -4 -20  -8    0.07    0.07
   4  20   9   -0.02    0.06
  -4 -20  -9    0.03    0.07
   4  20  10    0.11    0.08
  -4 -20 -10    0.17    0.11
   4  20  11   -0.02    0.08
  -4 -20 -11    0.16    0.10
   4  20  12   -0.11    0.11
  -4 -20 -12    0.01    0.05
   4  20  13    0.27    0.29
  -4 -20 -13    1.00    0.75
   4  20  14   -0.04    0.27
  -4 -20 -14   -0.28    0.22
   4  22 -15    0.37    0.54
  -4 -22  15    0.14    0.11
   4  22 -14    0.01    0.06
  -4 -22  14    0.14    0.07
   4  22 -13    0.07    0.06
  -4 -22  13    0.11    0.09
   4  22 -12    0.09    0.06
  -4 -22  12    0.31    0.11
   4  22 -11    0.85    0.11
  -4 -22  11    1.01    0.16
   4  22 -10    3.37    0.22
  -4 -22  10    2.75    0.18
   4  22  -9    0.27    0.29
  -4 -22   9    0.43    0.14
   4  22  -8    4.83    0.30
  -4 -22   8    4.18    0.27
   4  22  -7   19.57    0.70
  -4 -22   7   19.42    0.66
   4  22  -6   27.53    0.92
  -4 -22   6   26.86    0.88
   4  22  -5    0.65    0.11
  -4 -22   5    0.56    0.11
   4  22  -4    3.67    0.24
  -4 -22   4    3.66    0.23
   4  22  -3   77.70    3.25
  -4 -22   3   71.79    3.13
   4  22  -2   13.74    0.58
  -4 -22   2   13.17    0.59
   4  22  -1    4.32    0.27
  -4 -22   1    4.60    0.25
   4  22   0   32.18    1.16
  -4 -22   0   32.54    1.20
   4  22   1   10.20    0.46
  -4 -22  -1   10.94    0.44
   4  22   2    5.60    0.25
  -4 -22  -2    5.72    0.28
   4  22   3   10.76    0.44
  -4 -22  -3    9.37    0.35
   4  22   4    1.05    0.15
  -4 -22  -4    1.19    0.16
   4  22   5    4.30    0.28
  -4 -22  -5    3.24    0.27
   4  22   6    1.69    0.20
  -4 -22  -6    1.24    0.15
   4  22   7    1.02    0.17
  -4 -22  -7    1.08    0.45
   4  22   8    1.83    0.35
   4  22   9    0.42    0.21
  -4 -22  -9    0.18    0.18
   4  22  11   -0.04    0.30
  -4 -22 -11    0.22    0.26
   4  22  12    0.20    0.28
  -4 -22 -12    0.01    0.24
   4  22  13    0.15    0.29
  -4 -22 -13   -0.31    0.33
   4  22  14   -0.15    0.24
  -4 -22 -14   -0.25    0.25
   4  24 -15   -0.05    0.62
  -4 -24  15   -0.05    0.13
   4  24 -14    0.23    0.08
  -4 -24  14    0.11    0.06
   4  24 -13    0.03    0.05
  -4 -24  13    0.10    0.08
   4  24 -12    0.01    0.04
  -4 -24  12   -0.05    0.06
   4  24 -11    0.06    0.04
  -4 -24  11    0.08    0.16
   4  24 -10    4.22    0.51
  -4 -24  10    4.26    0.34
   4  24  -9    0.18    0.08
  -4 -24   9    0.19    0.09
   4  24  -8    0.02    0.07
  -4 -24   8    0.04    0.07
   4  24  -7    0.48    0.10
  -4 -24   7    0.47    0.09
   4  24  -6   21.60    0.73
  -4 -24   6   22.08    0.77
   4  24  -5    0.08    0.09
  -4 -24   5    0.20    0.06
   4  24  -3    9.80    0.47
  -4 -24   3   10.01    0.45
   4  24  -2   16.60    0.79
  -4 -24   2   17.41    0.66
   4  24  -1   -0.12    0.13
  -4 -24   1   -0.02    0.12
   4  24   0    2.99    0.18
  -4 -24   0    2.99    0.21
   4  24   1    1.92    0.15
  -4 -24  -1    2.05    0.17
   4  24   2   36.18    1.31
  -4 -24  -2   35.14    1.26
   4  24   3    3.85    0.18
  -4 -24  -3    3.73    0.18
   4  24   4    0.92    0.16
  -4 -24  -4    0.81    0.19
   4  24   5    3.63    0.21
  -4 -24  -5    3.00    0.29
   4  24   6    1.01    0.19
  -4 -24  -6    0.92    0.18
   4  24   7    2.07    0.23
  -4 -24  -7    1.53    0.23
   4  24   8    0.35    0.20
  -4 -24  -8    0.34    0.17
   4  24   9    0.39    0.21
  -4 -24  -9    0.14    0.17
   4  24  10    0.00    0.29
  -4 -24 -10    0.00    0.20
   4  24  11   -0.10    0.21
  -4 -24 -11    0.25    0.23
  -4 -24 -12    0.32    0.26
   4  24  13   -0.11    0.22
  -4 -24 -13    0.34    0.34
   4  26 -14    0.59    0.44
  -4 -26  14    0.19    0.14
   4  26 -13    0.04    0.06
   4  26 -12    0.03    0.05
  -4 -26  12    0.05    0.09
   4  26 -11    0.23    0.05
  -4 -26  11    0.33    0.09
   4  26 -10    0.36    0.06
  -4 -26  10    0.83    0.12
   4  26  -9    3.50    0.20
  -4 -26   9    4.52    0.33
   4  26  -8    1.00    0.12
  -4 -26   8    1.04    0.10
   4  26  -7    7.69    0.36
  -4 -26   7    6.98    0.30
   4  26  -6    9.58    0.41
  -4 -26   6    9.27    0.39
   4  26  -5    7.60    0.35
  -4 -26   5    7.56    0.32
   4  26  -4   15.51    0.66
  -4 -26   4   16.43    0.72
   4  26  -3   15.63    0.60
  -4 -26   3   15.47    0.59
   4  26  -2    0.01    0.08
  -4 -26   2    0.01    0.07
   4  26  -1   25.84    1.01
  -4 -26   1   25.84    1.02
   4  26   0    0.52    0.09
  -4 -26   0    0.53    0.09
   4  26   1    1.88    0.22
  -4 -26  -1    1.09    0.20
   4  26   2    1.07    0.12
  -4 -26  -2    0.98    0.09
   4  26   3    0.83    0.10
  -4 -26  -3    0.86    0.07
   4  26   4    0.25    0.10
  -4 -26  -4    0.17    0.14
   4  26   5    4.28    0.27
  -4 -26  -5    3.78    0.31
   4  26   7    0.27    0.16
  -4 -26  -7    0.26    0.14
   4  26   8    0.04    0.19
  -4 -26  -8   -0.02    0.15
   4  26   9    1.59    0.26
  -4 -26  -9    1.67    0.26
   4  26  10   -0.06    0.23
  -4 -26 -10    0.37    0.27
   4  26  11    0.04    0.25
  -4 -26 -11    0.15    0.26
   4  26  12   -0.04    0.27
  -4 -26 -12   -0.02    0.23
   4  26  13    0.25    0.32
  -4 -26 -13    0.36    0.32
   4  28 -14   -0.46    0.77
  -4 -28  14    0.18    0.15
   4  28 -13    0.00    0.04
  -4 -28  13   -0.01    0.04
   4  28 -12    0.03    0.04
  -4 -28  12    0.04    0.05
   4  28 -11    0.00    0.04
  -4 -28  11    0.10    0.08
   4  28 -10    1.31    0.10
  -4 -28  10    2.39    0.30
   4  28  -9    0.05    0.05
  -4 -28   9    0.06    0.09
   4  28  -8    0.06    0.07
  -4 -28   8   -0.03    0.07
   4  28  -7    0.15    0.11
  -4 -28   7    0.11    0.09
   4  28  -6   15.25    0.56
  -4 -28   6   15.58    0.53
   4  28  -5    0.00    0.17
  -4 -28   5    0.23    0.09
   4  28  -4    0.04    0.08
  -4 -28   4    0.07    0.06
   4  28  -3    6.00    0.39
  -4 -28   3    5.99    0.43
   4  28  -2   13.59    0.80
  -4 -28   2   14.19    0.62
   4  28  -1   14.18    0.65
  -4 -28   1   13.29    0.58
   4  28   0    0.63    0.10
  -4 -28   0    0.63    0.09
   4  28   1    4.99    0.33
  -4 -28  -1    4.37    0.32
   4  28   2    0.96    0.11
  -4 -28  -2    0.84    0.11
   4  28   3   11.63    0.46
  -4 -28  -3   11.58    0.39
   4  28   4    0.03    0.12
  -4 -28  -4   -0.07    0.13
   4  28   5    1.95    0.21
  -4 -28  -5    0.84    0.21
   4  28   6    0.13    0.14
  -4 -28  -6    0.29    0.13
   4  28   7    1.52    0.23
  -4 -28  -7    1.81    0.21
   4  28   8   -0.13    0.17
  -4 -28  -8   -0.01    0.13
   4  28   9    0.72    0.35
  -4 -28  -9    1.19    0.43
   4  28  10   -0.14    0.25
  -4 -28 -10    0.06    0.27
   4  28  11    0.38    0.29
  -4 -28 -11    0.28    0.33
   4  28  12   -0.11    0.31
  -4 -28 -12   -0.14    0.23
   4  28  13   -0.17    0.30
  -4 -28 -13    0.05    0.31
   4  30 -14    0.69    0.61
  -4 -30  14    0.34    0.16
   4  30 -13    0.07    0.50
  -4 -30  13    0.08    0.13
   4  30 -12   -0.04    0.62
  -4 -30  12    0.00    0.11
   4  30 -11    0.19    0.45
  -4 -30  11    0.28    0.14
   4  30 -10    0.95    0.06
  -4 -30  10    1.60    0.12
   4  30  -9    0.17    0.04
  -4 -30   9    0.21    0.05
   4  30  -8    0.06    0.06
  -4 -30   8    0.06    0.05
   4  30  -7    0.74    0.11
  -4 -30   7    0.66    0.08
   4  30  -6   15.30    0.51
  -4 -30   6   14.48    0.46
   4  30  -5    0.40    0.10
  -4 -30   5    0.49    0.12
   4  30  -4    3.76    0.20
  -4 -30   4    3.65    0.19
   4  30  -3   12.41    0.55
  -4 -30   3   10.97    0.49
   4  30  -2   33.74    1.17
  -4 -30   2   33.80    1.36
   4  30  -1    0.13    0.07
  -4 -30   1    0.11    0.08
   4  30   0    0.06    0.08
  -4 -30   0    0.12    0.07
   4  30   1    2.19    0.19
  -4 -30  -1    1.76    0.16
   4  30   2    0.11    0.07
  -4 -30  -2    0.19    0.05
   4  30   3    0.10    0.08
  -4 -30  -3    0.12    0.05
   4  30   4    7.42    0.40
  -4 -30  -4    5.63    0.36
   4  30   6    0.20    0.13
  -4 -30  -6    0.15    0.16
   4  30   7    0.62    0.20
  -4 -30  -7    0.56    0.20
   4  30   8    1.52    0.27
  -4 -30  -8    1.53    0.27
   4  30   9    1.91    0.31
  -4 -30  -9    1.49    0.27
   4  30  10    0.02    0.24
  -4 -30 -10   -0.28    0.27
   4  30  11    0.08    0.23
  -4 -30 -11   -0.11    0.37
   4  30  12   -0.03    0.34
  -4 -30 -12   -0.19    0.27
   4  32 -13   -0.15    0.47
  -4 -32  13    0.06    0.14
   4  32 -12   -0.05    0.37
  -4 -32  12    0.02    0.20
   4  32 -11   -0.34    0.47
  -4 -32  11    0.05    0.11
   4  32 -10    1.53    0.73
  -4 -32  10    0.84    0.18
   4  32  -9    0.62    0.04
  -4 -32   9    0.65    0.08
   4  32  -8    1.62    0.13
  -4 -32   8    1.44    0.10
   4  32  -7    1.05    0.10
  -4 -32   7    1.00    0.10
   4  32  -6    0.59    0.10
  -4 -32   6    0.69    0.10
   4  32  -5    1.49    0.15
  -4 -32   5    1.51    0.09
   4  32  -4    8.48    0.37
  -4 -32   4    8.84    0.41
   4  32  -3    4.25    0.25
  -4 -32   3    4.26    0.40
   4  32  -2    2.61    0.19
  -4 -32   2    2.42    0.31
   4  32  -1    0.48    0.09
  -4 -32   1    0.44    0.08
   4  32   0   36.93    1.96
  -4 -32   0   34.37    1.50
   4  32   1    8.26    0.33
  -4 -32  -1    7.25    0.36
   4  32   2    0.26    0.11
  -4 -32  -2   -0.01    0.22
   4  32   3    0.02    0.06
  -4 -32  -3    0.02    0.04
   4  32   4    3.79    0.28
  -4 -32  -4    3.28    0.31
   4  32   5    1.76    0.22
  -4 -32  -5    1.59    0.19
   4  32   6    1.02    0.22
  -4 -32  -6    0.93    0.21
   4  32   7    0.59    0.21
  -4 -32  -7    0.47    0.20
   4  32   8    0.30    0.21
  -4 -32  -8    0.49    0.21
   4  32   9    0.37    0.20
  -4 -32  -9    0.73    0.26
   4  32  10   -0.08    0.23
  -4 -32 -10   -0.03    0.29
   4  32  11    0.24    0.25
  -4 -32 -11    0.18    0.28
   4  32  12    0.22    0.37
  -4 -32 -12    0.00    0.21
   4  34 -13    1.01    0.65
  -4 -34  13   -0.04    0.18
   4  34 -12    1.19    0.66
  -4 -34  12    1.50    0.25
   4  34 -11    0.25    0.44
  -4 -34  11    0.57    0.18
   4  34 -10   -0.16    0.51
  -4 -34  10    0.18    0.14
   4  34  -9    0.47    0.36
  -4 -34   9    0.19    0.10
   4  34  -8    1.57    0.10
  -4 -34   8    1.50    0.13
   4  34  -7    0.07    0.05
  -4 -34   7    0.05    0.07
   4  34  -6    0.34    0.20
  -4 -34   6    0.10    0.08
   4  34  -5    1.17    0.11
  -4 -34   5    1.32    0.13
   4  34  -4    8.50    0.39
  -4 -34   4    8.70    0.38
   4  34  -3    4.43    0.29
  -4 -34   3    3.82    0.27
   4  34  -2    1.01    0.12
  -4 -34   2    1.02    0.14
   4  34  -1    7.77    0.38
  -4 -34   1    7.99    0.47
   4  34   0    1.15    0.10
  -4 -34   0    1.02    0.14
   4  34   1    3.78    0.25
  -4 -34  -1    3.49    0.21
   4  34   2    0.07    0.09
  -4 -34  -2    0.07    0.06
   4  34   3    0.11    0.07
  -4 -34  -3   -0.01    0.04
   4  34   4    0.41    0.05
  -4 -34  -4    0.43    0.07
   4  34   5    0.03    0.10
  -4 -34  -5    0.04    0.15
   4  34   6   -0.37    0.18
  -4 -34  -6    0.19    0.19
   4  34   7   -0.09    0.19
  -4 -34  -7    0.14    0.20
   4  34   8    0.33    0.27
  -4 -34  -8    0.21    0.24
   4  34   9    0.04    0.20
  -4 -34  -9   -0.01    0.27
   4  34  11    0.18    0.26
  -4 -34 -11   -0.13    0.21
   4  34  12   -0.04    0.29
  -4 -34 -12   -0.08    0.21
   4  36 -13   -0.31    1.37
  -4 -36  13    0.10    0.24
   4  36 -12    0.50    0.42
  -4 -36  12    0.29    0.17
   4  36 -10   -0.10    0.60
  -4 -36  10    0.09    0.14
   4  36  -9    0.46    0.37
  -4 -36   9    0.27    0.16
   4  36  -8    0.38    0.04
  -4 -36   8    0.68    0.10
   4  36  -7    0.52    0.40
  -4 -36   7    0.50    0.11
   4  36  -6    0.14    0.45
  -4 -36   6    0.39    0.12
   4  36  -5    2.21    0.19
  -4 -36   5    1.65    0.20
   4  36  -4   -0.06    0.07
  -4 -36   4    0.29    0.15
   4  36  -3    1.19    0.12
  -4 -36   3    1.28    0.15
   4  36  -2    2.79    0.20
  -4 -36   2    2.94    0.23
   4  36   0   -0.01    0.08
  -4 -36   0    0.08    0.05
   4  36   1    6.46    0.30
  -4 -36  -1    5.35    0.27
   4  36   2    0.23    0.09
  -4 -36  -2    0.18    0.06
   4  36   3   -0.04    0.06
  -4 -36  -3    0.00    0.05
   4  36   4    0.08    0.05
  -4 -36  -4    0.10    0.05
   4  36   5    1.81    0.20
  -4 -36  -5    2.14    0.43
   4  36   6    0.32    0.12
  -4 -36  -6    0.18    0.17
   4  36   7    0.01    0.22
  -4 -36  -7   -0.15    0.27
   4  36   8    0.22    0.27
  -4 -36  -8   -0.13    0.21
   4  36   9    0.68    0.29
  -4 -36  -9    0.00    0.31
   4  36  10    0.13    0.25
  -4 -36 -10   -0.11    0.24
   4  36  11    0.33    0.33
  -4 -36 -11    0.19    0.25
   4  38 -12    0.32    0.54
  -4 -38  12    0.06    0.14
   4  38 -11   -0.08    0.44
  -4 -38  11    0.08    0.14
   4  38 -10   -0.19    0.58
  -4 -38  10    0.25    0.14
   4  38  -9   -0.42    0.35
  -4 -38   9    1.30    0.20
   4  38  -8    0.04    0.03
   4  38  -7    0.10    0.04
  -4 -38   7    0.07    0.08
   4  38  -6    1.31    0.12
  -4 -38   6    1.56    0.16
   4  38  -5    1.61    0.15
  -4 -38   5    1.62    0.18
   4  38  -4    0.12    0.07
  -4 -38   4    0.14    0.10
   4  38  -3    2.66    0.19
  -4 -38   3    2.59    0.22
   4  38  -2    2.91    0.19
  -4 -38   2    2.51    0.22
   4  38  -1    0.26    0.09
  -4 -38   1    0.28    0.06
   4  38   0    0.24    0.10
  -4 -38   0    0.23    0.07
   4  38   1    3.90    0.26
  -4 -38  -1    4.00    0.23
   4  38   2    6.23    0.32
  -4 -38  -2    5.32    0.26
   4  38   3    1.34    0.14
  -4 -38  -3    0.99    0.14
   4  38   4    0.85    0.10
  -4 -38  -4    0.74    0.09
   4  38   5    0.86    0.22
  -4 -38  -5    0.58    0.26
   4  38   6    3.38    0.29
  -4 -38  -6    3.21    0.48
   4  38   7    1.50    0.27
  -4 -38  -7    0.87    0.26
   4  38   8    0.13    0.22
  -4 -38  -8   -0.12    0.28
   4  38   9    0.01    0.25
  -4 -38  -9    0.39    0.35
   4  38  10    0.57    0.24
  -4 -38 -10    0.11    0.28
   4  38  11   -0.09    0.22
  -4 -38 -11   -0.18    0.21
   4  40 -12   -0.46    0.51
  -4 -40  12    0.16    0.20
   4  40 -11    0.31    0.48
  -4 -40  11    0.28    0.18
   4  40 -10   -1.35    1.41
  -4 -40  10    0.10    0.19
   4  40  -9    0.64    0.38
  -4 -40   9    1.21    0.21
   4  40  -8    0.56    0.32
  -4 -40   8    0.52    0.14
   4  40  -7    0.03    0.05
  -4 -40   7   -0.02    0.09
   4  40  -6    0.28    0.37
  -4 -40   6    0.24    0.11
   4  40  -5    2.84    0.21
  -4 -40   5    3.13    0.36
   4  40  -4    0.32    0.07
  -4 -40   4    0.53    0.23
   4  40  -3    0.65    0.11
  -4 -40   3    0.78    0.11
   4  40  -2    1.50    0.22
  -4 -40   2    1.43    0.16
   4  40  -1    0.65    0.14
  -4 -40   1    0.67    0.10
   4  40   0    1.24    0.13
  -4 -40   0    1.16    0.13
   4  40   1    4.51    0.27
  -4 -40  -1    4.15    0.25
   4  40   2    4.65    0.27
  -4 -40  -2    4.43    0.24
   4  40   3    0.65    0.15
  -4 -40  -3    0.58    0.11
   4  40   4    0.42    0.14
  -4 -40  -4    0.22    0.06
   4  40   5    4.54    0.38
  -4 -40  -5    4.14    0.39
   4  40   7    0.12    0.12
  -4 -40  -7    1.38    0.33
   4  40   8    0.24    0.22
  -4 -40  -8    0.19    0.21
   4  40   9    0.22    0.25
  -4 -40  -9   -0.05    0.22
   4  40  10    0.05    0.27
  -4 -40 -10    0.27    0.34
   4  42 -11   -0.05    0.34
  -4 -42  11    0.02    0.12
   4  42 -10    0.00    0.37
  -4 -42  10    0.04    0.11
   4  42  -9   -0.19    0.33
  -4 -42   9    0.37    0.18
   4  42  -8   -0.07    0.35
  -4 -42   8    0.08    0.10
   4  42  -7   -0.01    0.04
  -4 -42   7    0.05    0.09
   4  42  -6    0.14    0.07
  -4 -42   6    0.26    0.10
   4  42  -5    0.48    0.08
  -4 -42   5    0.49    0.13
   4  42  -4    0.55    0.10
  -4 -42   4    0.65    0.13
   4  42  -3    0.83    0.12
  -4 -42   3    0.73    0.13
   4  42  -2    2.09    0.19
  -4 -42   2    1.81    0.17
   4  42  -1    4.21    0.27
  -4 -42   1    4.00    0.25
   4  42   0    5.72    0.35
  -4 -42   0    5.70    0.31
   4  42   1    7.85    0.41
  -4 -42  -1    6.61    0.31
   4  42   2    2.96    0.19
  -4 -42  -2    2.82    0.18
   4  42   3    0.01    0.06
  -4 -42  -3   -0.09    0.08
   4  42   4    1.36    0.13
  -4 -42  -4    1.56    0.14
   4  42   5    2.62    0.31
  -4 -42  -5    2.66    0.27
   4  42   6    1.49    0.30
  -4 -42  -6    1.90    0.31
   4  42   7    0.06    0.21
  -4 -42  -7    0.24    0.27
   4  42   8    0.01    0.19
  -4 -42  -8   -0.21    0.18
   4  42   9    0.27    0.24
  -4 -42  -9   -0.10    0.24
   4  42  10    0.40    0.38
  -4 -42 -10   -0.14    0.28
   4  44 -11    0.15    0.57
  -4 -44  11    0.09    0.19
   4  44 -10    0.01    0.43
  -4 -44  10   -0.04    0.14
   4  44  -9    1.73    0.54
  -4 -44   9    1.55    0.25
   4  44  -8    0.43    0.37
  -4 -44   8    0.22    0.17
   4  44  -7    0.06    0.07
  -4 -44   7    0.11    0.10
   4  44  -6    0.42    0.07
  -4 -44   6    0.37    0.11
   4  44  -5   10.55    0.92
  -4 -44   5    9.41    0.61
   4  44  -4    1.64    0.16
  -4 -44   4    1.70    0.15
  -4 -44   3    0.74    0.39
   4  44  -2    2.86    0.23
  -4 -44   2    2.51    0.18
   4  44  -1    2.70    0.19
  -4 -44   1    2.71    0.20
   4  44   0    3.62    0.23
  -4 -44   0    3.65    0.23
   4  44   1    0.06    0.17
  -4 -44  -1    0.03    0.09
   4  44   2    6.30    0.25
  -4 -44  -2    5.65    0.31
   4  44   3    0.18    0.08
  -4 -44  -3    0.00    0.09
   4  44   4    2.91    0.19
  -4 -44  -4    4.22    0.25
   4  44   5    0.14    0.27
  -4 -44  -5    0.23    0.20
   4  44   6    1.14    0.24
  -4 -44  -6    1.17    0.29
   4  44   7    2.01    0.31
  -4 -44  -7    1.98    0.32
   4  44   8   -0.13    0.15
  -4 -44  -8   -0.05    0.23
   4  44   9   -0.02    0.21
  -4 -44  -9   -0.09    0.26
   4  46 -10    0.02    0.31
  -4 -46  10    0.27    0.17
   4  46  -9    0.51    0.41
  -4 -46   9    0.41    0.15
   4  46  -8    0.09    0.43
  -4 -46   8    0.29    0.13
   4  46  -7    1.06    0.12
  -4 -46   7    1.10    0.12
   4  46  -6    1.11    0.12
  -4 -46   6    0.99    0.32
   4  46  -5    0.84    0.12
  -4 -46   5    0.97    0.14
   4  46  -4    0.75    0.11
  -4 -46   4    0.68    0.14
   4  46  -3    0.20    0.08
  -4 -46   3    0.18    0.12
   4  46  -2    2.60    0.21
  -4 -46   2    2.20    0.19
   4  46  -1    0.62    0.13
  -4 -46   1    0.68    0.12
   4  46   0    0.85    0.17
  -4 -46   0    0.70    0.10
   4  46   1    1.22    0.22
  -4 -46  -1    0.98    0.24
   4  46   2    1.68    0.17
  -4 -46  -2    1.81    0.18
   4  46   3    0.25    0.08
  -4 -46  -3    0.20    0.09
   4  46   4    0.00    0.08
  -4 -46  -4    0.03    0.09
   4  46   5    1.01    0.21
  -4 -46  -5    0.81    0.28
   4  46   6    0.25    0.20
  -4 -46  -6    0.06    0.27
   4  46   7    0.49    0.27
  -4 -46  -7    0.71    0.28
   4  46   8   -0.05    0.21
  -4 -46  -8   -0.07    0.27
   4  46   9   -0.02    0.24
  -4 -46  -9   -0.08    0.18
   4  48 -10   -0.16    0.38
  -4 -48  10    0.23    0.15
   4  48  -9    0.35    0.57
  -4 -48   9    0.09    0.17
   4  48  -8    0.72    0.50
  -4 -48   8   -0.02    0.14
   4  48  -7    0.02    0.07
  -4 -48   7   -0.02    0.07
   4  48  -6    0.12    0.06
  -4 -48   6    0.29    0.09
   4  48  -5    0.52    0.11
  -4 -48   5    0.57    0.13
   4  48  -4    0.08    0.33
  -4 -48   4    0.05    0.11
   4  48  -3    0.29    0.09
  -4 -48   3    0.12    0.09
   4  48  -2    0.03    0.10
  -4 -48   2    0.06    0.22
   4  48  -1    0.78    0.13
  -4 -48   1    0.65    0.11
   4  48   0    1.19    0.29
  -4 -48   0    1.49    0.18
   4  48   1    0.54    0.13
  -4 -48  -1    0.36    0.10
   4  48   2    2.99    0.22
  -4 -48  -2    2.53    0.17
   4  48   3    0.40    0.12
  -4 -48  -3    0.28    0.10
   4  48   4    0.33    0.10
  -4 -48  -4    0.26    0.09
   4  48   5    0.47    0.34
  -4 -48  -5    0.21    0.37
   4  48   6    2.17    0.45
  -4 -48  -6    2.30    0.41
   4  48   7    0.05    0.23
  -4 -48  -7    0.05    0.23
   4  48   8   -0.01    0.18
  -4 -48  -8   -0.09    0.29
   4  50 -10    1.74    1.18
  -4 -50  10   -0.16    0.16
   4  50  -9   -0.76    0.54
  -4 -50   9    0.18    0.18
   4  50  -8   -0.11    0.45
  -4 -50   8    0.50    0.21
   4  50  -7    0.31    0.15
  -4 -50   7    0.09    0.12
   4  50  -6   -0.03    0.07
  -4 -50   6   -0.01    0.07
   4  50  -5    1.20    0.18
  -4 -50   5    1.14    0.25
   4  50  -4    0.76    0.16
  -4 -50   4    0.95    0.13
   4  50  -3    0.36    0.13
  -4 -50   3    0.28    0.14
   4  50  -2    2.34    0.21
  -4 -50   2    2.40    0.21
   4  50  -1    1.44    0.20
  -4 -50   1    1.70    0.17
   4  50   0    0.81    0.16
  -4 -50   0    1.24    0.16
   4  50   1    1.26    0.16
  -4 -50  -1    1.09    0.15
   4  50   2    2.05    0.17
  -4 -50  -2    1.87    0.17
   4  50   3    1.23    0.16
  -4 -50  -3    1.42    0.16
   4  50   4    0.29    0.18
  -4 -50  -4    0.16    0.22
   4  50   5    0.03    0.25
  -4 -50  -5    0.02    0.24
   4  50   6    1.43    0.34
  -4 -50  -6    1.67    0.44
   4  50   7    0.19    0.35
  -4 -50  -7   -0.31    0.36
   4  50   8    0.36    0.30
  -4 -50  -8    0.30    0.39
   4  52  -9   -0.15    0.41
  -4 -52   9    0.09    0.16
   4  52  -8    0.08    0.52
  -4 -52   8    0.03    0.15
   4  52  -7   -0.10    0.41
  -4 -52   7    0.04    0.10
   4  52  -6    0.14    0.09
  -4 -52   6    0.09    0.10
   4  52  -5    0.20    0.11
  -4 -52   5    0.24    0.11
   4  52  -4    0.25    0.15
  -4 -52   4    0.12    0.10
   4  52  -3    0.28    0.11
  -4 -52   3    0.34    0.12
   4  52  -2    0.06    0.09
  -4 -52   2    0.15    0.12
   4  52  -1    2.88    0.63
   4  52   0    0.28    0.11
  -4 -52   0    0.31    0.11
   4  52   1    0.31    0.13
  -4 -52  -1    0.42    0.09
   4  52   2    1.09    0.26
  -4 -52  -2    1.47    0.25
   4  52   3    0.61    0.14
  -4 -52  -3    0.66    0.13
   4  52   4    0.07    0.12
  -4 -52  -4    0.10    0.19
   4  52   5    0.09    0.23
  -4 -52  -5    0.03    0.21
   4  52   6   -0.37    0.34
  -4 -52  -6   -0.03    0.50
   4  52   7   -0.09    0.22
  -4 -52  -7    0.04    0.25
   4  54  -8    0.48    0.59
  -4 -54   8    0.42    0.19
   4  54  -7    0.01    0.51
  -4 -54   7    0.24    0.11
   4  54  -6    0.30    0.13
  -4 -54   6    0.33    0.11
   4  54  -5    0.32    0.35
  -4 -54   5    0.31    0.16
   4  54  -4    0.47    0.15
  -4 -54   4    0.68    0.41
   4  54  -3    1.80    0.26
  -4 -54   3    2.24    0.21
   4  54  -2    0.81    0.20
  -4 -54   2    1.04    0.18
   4  54  -1    0.93    0.18
  -4 -54   1    1.50    0.20
   4  54   0    0.41    0.16
  -4 -54   0    0.16    0.12
   4  54   1    0.18    0.10
  -4 -54  -1    0.05    0.13
   4  54   2    0.26    0.18
  -4 -54  -2    0.29    0.16
   4  54   3    0.58    0.16
  -4 -54  -3    0.58    0.10
   4  54   4   -0.06    0.11
  -4 -54  -4    0.04    0.10
   4  54   5   -0.46    0.36
   4  54   6    0.01    0.30
  -4 -54  -6    0.69    0.36
   4  54   7   -0.03    0.24
  -4 -54  -7    0.18    0.27
   4  56  -8    0.13    0.39
  -4 -56   8   -0.13    0.23
   4  56  -7    1.06    0.52
  -4 -56   7    0.12    0.10
   4  56  -6    0.02    0.10
  -4 -56   6    0.22    0.12
   4  56  -5    0.10    0.11
  -4 -56   5    0.19    0.15
   4  56  -4   -0.05    0.11
  -4 -56   4    0.01    0.09
   4  56  -3    0.33    0.14
  -4 -56   3    0.66    0.15
   4  56  -2    0.43    0.37
  -4 -56   2    0.07    0.12
   4  56  -1    0.24    0.12
  -4 -56   1    0.34    0.13
   4  56   0    0.11    0.12
  -4 -56   0   -0.07    0.08
   4  56   1    0.21    0.12
  -4 -56  -1    0.17    0.11
   4  56   2    0.08    0.12
  -4 -56  -2    0.08    0.10
   4  56   3   -0.13    0.12
  -4 -56  -3    0.04    0.12
   4  56   4    0.01    0.11
  -4 -56  -4    0.01    0.09
   4  56   5   -0.01    0.27
  -4 -56  -5    0.44    0.29
   4  56   6    0.06    0.19
  -4 -56  -6   -0.08    0.27
   4  58  -8    0.80    0.83
   4  58  -7    0.04    0.06
  -4 -58   7    0.03    0.17
   4  58  -6    0.21    0.11
  -4 -58   6    0.25    0.15
   4  58  -5    0.02    0.13
  -4 -58   5    0.07    0.12
   4  58  -4    0.10    0.16
  -4 -58   4    0.22    0.13
   4  58  -3    0.03    0.11
  -4 -58   3    0.11    0.13
   4  58  -2    0.30    0.14
  -4 -58   2    0.05    0.13
   4  58  -1    0.18    0.13
  -4 -58   1    0.28    0.14
   4  58   0    0.58    0.18
  -4 -58   0    0.57    0.17
   4  58   1    0.03    0.13
  -4 -58  -1    0.03    0.11
   4  58   2    0.15    0.13
  -4 -58  -2    0.32    0.16
   4  58   3    0.13    0.14
  -4 -58  -3    0.11    0.09
   4  58   4    0.12    0.10
  -4 -58  -4    0.07    0.08
   4  58   5    0.11    0.23
  -4 -58  -5    0.08    0.29
   4  58   6   -0.14    0.19
  -4 -58  -6   -0.07    0.36
   4  60  -7    0.02    0.27
  -4 -60   7   -0.01    0.13
   4  60  -6    0.13    0.11
  -4 -60   6   -0.12    0.10
   4  60  -5   -0.02    0.14
  -4 -60   5    0.86    0.38
   4  60  -4   -0.01    0.15
  -4 -60   4    0.08    0.18
   4  60  -3    0.81    0.38
  -4 -60   3    0.37    0.19
   4  60  -2    0.05    0.13
  -4 -60   2    0.03    0.14
   4  60  -1    0.14    0.12
  -4 -60   1    0.03    0.11
   4  60   0   -0.01    0.15
  -4 -60   0    0.12    0.13
   4  60   1    0.08    0.14
  -4 -60  -1    0.18    0.14
   4  60   2    0.01    0.12
  -4 -60  -2   -0.02    0.11
   4  60   3    0.34    0.22
  -4 -60  -3   -0.24    0.26
   4  60   4   -0.01    0.11
  -4 -60  -4   -0.11    0.08
   4  60   5    0.07    0.17
  -4 -60  -5    0.15    0.25
   4  62  -6    0.16    0.24
  -4 -62   6   -0.02    0.13
   4  62  -5    0.24    0.12
  -4 -62   5    0.29    0.12
   4  62  -4    0.01    0.09
  -4 -62   4    0.05    0.11
   4  62  -3   -0.01    0.12
  -4 -62   3    0.00    0.23
   4  62  -2    0.05    0.14
  -4 -62   2    0.07    0.12
   4  62  -1   -0.08    0.18
  -4 -62   1    0.20    0.16
   4  62   0    0.04    0.16
  -4 -62   0   -0.01    0.15
   4  62   1    0.04    0.13
  -4 -62  -1    0.09    0.29
   4  62   2    0.22    0.19
  -4 -62  -2    0.24    0.16
   4  62   3    0.01    0.16
  -4 -62  -3    0.09    0.12
   4  62   4   -0.15    0.23
  -4 -62  -4    0.04    0.33
   4  62   5   -0.03    0.18
  -4 -62  -5   -0.15    0.23
   4  64  -6   -0.01    0.24
  -4 -64   6    0.36    0.18
   4  64  -5    0.12    0.13
  -4 -64   5    0.17    0.14
   4  64  -4    0.20    0.17
  -4 -64   4    0.07    0.32
   4  64  -3    0.02    0.12
  -4 -64   3    0.01    0.13
   4  64  -2    0.46    0.16
  -4 -64   2    0.58    0.19
   4  64  -1    0.14    0.19
  -4 -64   1    0.28    0.15
   4  64   0    0.37    0.15
  -4 -64   0    0.11    0.12
   4  64   1   -0.02    0.15
  -4 -64  -1    0.02    0.13
   4  64   2    0.20    0.20
  -4 -64  -2    0.20    0.16
   4  64   3    0.05    0.10
  -4 -64  -3   -0.11    0.16
   4  64   4    0.07    0.21
  -4 -64  -4   -0.01    0.34
   4  66  -5    0.10    0.28
  -4 -66   5   -0.06    0.19
   4  66  -4    0.03    0.11
  -4 -66   4   -0.02    0.10
   4  66  -3    0.37    0.15
  -4 -66   3    0.35    0.15
   4  66  -2    0.03    0.12
  -4 -66   2    0.00    0.12
   4  66  -1    0.15    0.20
  -4 -66   1    0.00    0.16
   4  66   0   -0.23    0.16
  -4 -66   0    0.15    0.15
   4  66   1    0.75    0.19
  -4 -66  -1    0.57    0.19
   4  66   2   -0.07    0.08
  -4 -66  -2    0.12    0.16
   4  66   3   -0.15    0.28
  -4 -66  -3    0.04    0.40
   4  66   4   -0.17    0.33
   4  68  -5    0.16    0.19
  -4 -68   5    0.28    0.20
   4  68  -4   -0.21    0.24
  -4 -68   4    0.01    0.16
   4  68  -3    0.06    0.15
  -4 -68   3    0.10    0.14
   4  68  -2    0.00    0.19
  -4 -68   2   -0.04    0.16
   4  68  -1    0.21    0.17
  -4 -68   1   -0.08    0.13
   4  68   0    0.04    0.11
  -4 -68   0    0.04    0.14
   4  68   1    0.32    0.18
  -4 -68  -1    0.16    0.17
   4  68   2   -0.07    0.24
  -4 -68  -2    0.25    0.35
   4  68   3    0.02    0.15
  -4 -68  -3    0.45    0.35
   4  70  -4    0.18    0.22
  -4 -70   4    0.18    0.21
   4  70  -3    0.34    0.27
  -4 -70   3    0.24    0.25
   4  70  -2   -0.06    0.11
  -4 -70   2    0.11    0.15
   4  70  -1   -0.08    0.17
  -4 -70   1    0.20    0.18
   4  70   0    0.09    0.23
  -4 -70   0    0.18    0.16
   4  70   1    0.42    0.33
  -4 -70  -1    0.48    0.35
   4  70   2    0.09    0.14
  -4 -70  -2    0.11    0.32
   4  72  -3    0.07    0.20
  -4 -72   3    0.38    0.23
   4  72  -2   -0.12    0.19
  -4 -72   2    0.00    0.16
   4  72  -1    0.27    0.15
  -4 -72   1    0.10    0.13
   4  72   0    0.15    0.21
  -4 -72   0   -0.03    0.35
   4  72   1    0.05    0.25
  -4 -72  -1    0.19    0.32
   4  72   2    0.21    0.74
   4  74  -3    0.07    0.14
  -4 -74   3   -0.05    0.12
   4  74  -2    0.19    0.19
  -4 -74   2   -0.04    0.22
   4  74   0   -0.06    0.11
  -4 -74   0    0.15    0.30
   4  74   1   -0.15    0.14
  -4 -74  -1    0.28    0.30
   5   1 -17   -0.08    0.08
  -5  -1  17    0.11    0.12
   5   1 -16    0.38    0.16
  -5  -1  16    0.45    0.17
   5   1 -15    0.29    0.12
  -5  -1  15    0.43    0.14
   5   1 -14    0.01    0.06
  -5  -1  14   -0.02    0.06
   5   1 -13    0.00    0.07
  -5  -1  13    0.05    0.06
   5   1 -12    6.31    0.31
  -5  -1  12    6.44    0.36
   5   1 -11    0.22    0.11
  -5  -1  11    0.31    0.14
   5   1 -10    0.20    0.11
  -5  -1  10    0.31    0.12
   5   1  -9    0.17    0.15
  -5  -1   9    0.04    0.10
   5   1  -8   75.82    2.21
  -5  -1   8   79.22    2.37
   5   1  -7    4.82    0.33
  -5  -1   7    4.74    0.33
   5   1  -6    2.68    0.22
  -5  -1   6    2.54    0.18
   5   1  -5   20.93    0.92
  -5  -1   5   21.45    0.91
   5   1  -4    7.62    0.44
  -5  -1   4    7.34    0.39
   5   1  -3   31.49    1.93
  -5  -1   3   32.87    1.97
   5   1  -2   13.55    0.60
  -5  -1   2   13.20    0.65
   5   1  -1  106.60    3.26
  -5  -1   1  100.89    3.32
   5   1   0    0.45    0.12
  -5  -1   0    0.24    0.11
   5   1   1  129.75    3.77
  -5  -1  -1  131.24    3.60
   5   1   2    6.19    0.43
  -5  -1  -2    4.98    0.40
   5   1   3    0.64    0.08
  -5  -1  -3    0.86    0.10
   5   1   4    0.00    0.10
  -5  -1  -4    0.04    0.10
   5   1   5    2.99    0.17
  -5  -1  -5    3.17    0.19
   5   1   6    1.97    0.13
  -5  -1  -6    1.82    0.14
   5   1   7    0.16    0.07
  -5  -1  -7    0.29    0.08
   5   1   8    0.11    0.08
  -5  -1  -8    0.13    0.10
   5   1   9    0.58    0.12
  -5  -1  -9    0.60    0.10
   5   1  10    0.08    0.11
  -5  -1 -10    0.25    0.09
   5   1  11    0.08    0.14
  -5  -1 -11    0.03    0.13
   5   1  12   -0.01    0.19
  -5  -1 -12   -0.06    0.12
   5   1  13   -0.04    0.14
  -5  -1 -13    0.10    0.14
   5   1  14   -0.03    0.13
  -5  -1 -14   -0.02    0.17
   5   1  15   -0.22    0.30
  -5  -1 -15   -0.17    0.17
  -5  -3  17   -0.02    0.14
   5   3 -16    0.07    0.44
  -5  -3  16    0.30    0.14
   5   3 -15    0.11    0.09
  -5  -3  15    0.17    0.07
   5   3 -14    0.03    0.07
  -5  -3  14    0.00    0.06
   5   3 -13    0.90    0.38
  -5  -3  13    0.29    0.10
   5   3 -12    0.10    0.11
  -5  -3  12   -0.01    0.22
   5   3 -11    0.26    0.12
  -5  -3  11    0.32    0.11
   5   3 -10    1.10    0.15
  -5  -3  10    1.25    0.17
   5   3  -9    3.10    0.29
  -5  -3   9    3.48    0.27
   5   3  -8   24.45    1.08
  -5  -3   8   23.55    1.17
   5   3  -7    6.23    0.51
  -5  -3   7    5.62    0.43
   5   3  -6    0.35    0.14
  -5  -3   6    0.34    0.10
   5   3  -5   23.81    0.94
  -5  -3   5   24.27    0.91
   5   3  -4   40.59    2.22
  -5  -3   4   42.57    2.12
   5   3  -3    6.03    0.47
  -5  -3   3    6.62    0.63
   5   3  -2   89.58    3.64
  -5  -3   2   80.11    2.92
   5   3  -1   41.95    1.58
  -5  -3   1   43.59    1.53
   5   3   0    0.21    0.09
  -5  -3   0    0.15    0.10
   5   3   1    0.03    0.10
  -5  -3  -1    0.13    0.09
   5   3   2    0.57    0.10
  -5  -3  -2    0.52    0.10
   5   3   3   36.92    1.30
  -5  -3  -3   37.34    1.18
   5   3   4   -0.01    0.07
  -5  -3  -4    0.01    0.06
   5   3   5   22.44    0.66
  -5  -3  -5   20.39    0.70
   5   3   6    2.29    0.14
  -5  -3  -6    2.35    0.16
   5   3   7    1.42    0.28
  -5  -3  -7    1.42    0.16
   5   3   8   -0.01    0.07
  -5  -3  -8   -0.02    0.09
   5   3   9    2.05    0.17
  -5  -3  -9    1.98    0.17
   5   3  10    0.19    0.11
  -5  -3 -10   -0.01    0.11
   5   3  11    0.03    0.10
  -5  -3 -11    0.06    0.14
   5   3  12    0.06    0.11
  -5  -3 -12    0.12    0.15
   5   3  13   -0.07    0.15
  -5  -3 -13    0.05    0.16
   5   3  14    0.08    0.15
  -5  -3 -14   -0.09    0.13
   5   3  15    0.00    0.19
  -5  -3 -15   -0.01    0.24
   5   5 -17    0.17    0.42
  -5  -5  17   -0.08    0.15
   5   5 -16    0.01    0.07
  -5  -5  16   -0.07    0.11
   5   5 -15   -0.02    0.08
  -5  -5  15    0.03    0.08
   5   5 -14    0.01    0.06
  -5  -5  14    0.05    0.08
   5   5 -13    0.13    0.06
  -5  -5  13    0.05    0.09
   5   5 -12    0.54    0.13
  -5  -5  12    0.59    0.12
   5   5 -11    0.15    0.09
  -5  -5  11    0.08    0.08
   5   5 -10    0.09    0.10
  -5  -5  10   -0.08    0.12
   5   5  -9    1.98    0.19
  -5  -5   9    2.15    0.18
   5   5  -8    5.14    0.30
  -5  -5   8    5.04    0.30
   5   5  -7    1.55    0.16
  -5  -5   7    1.47    0.15
   5   5  -6    8.88    0.44
  -5  -5   6    9.29    0.46
   5   5  -5    1.62    0.17
  -5  -5   5    1.68    0.15
   5   5  -4   44.65    2.31
  -5  -5   4   49.99    2.27
   5   5  -3    1.61    0.16
  -5  -5   3    1.47    0.15
   5   5  -2   76.49    2.68
  -5  -5   2   74.44    2.46
   5   5  -1    5.77    0.36
  -5  -5   1    6.06    0.41
   5   5   0    6.31    0.35
  -5  -5   0    6.32    0.39
   5   5   1    1.12    0.17
  -5  -5  -1    1.04    0.15
   5   5   2    1.42    0.12
  -5  -5  -2    1.33    0.13
   5   5   3    3.74    0.21
  -5  -5  -3    3.46    0.19
   5   5   4    0.88    0.13
  -5  -5  -4    1.13    0.19
   5   5   5    5.80    0.27
  -5  -5  -5    5.88    0.28
   5   5   6    1.57    0.14
  -5  -5  -6    1.55    0.13
   5   5   7    1.09    0.11
  -5  -5  -7    1.14    0.10
   5   5   8    0.44    0.09
  -5  -5  -8    0.38    0.09
   5   5   9    0.04    0.12
  -5  -5  -9    0.01    0.18
   5   5  10   -0.08    0.10
  -5  -5 -10   -0.15    0.10
   5   5  11    0.18    0.13
  -5  -5 -11    0.14    0.12
   5   5  12    0.42    0.15
  -5  -5 -12    0.24    0.12
   5   5  13    0.18    0.20
  -5  -5 -13    0.00    0.18
   5   5  14    0.21    0.14
  -5  -5 -14   -0.05    0.12
   5   5  15   -0.01    0.25
  -5  -5 -15    0.22    0.16
   5   7 -17    0.31    0.55
  -5  -7  17   -0.04    0.11
   5   7 -16    0.02    0.07
  -5  -7  16   -0.05    0.12
   5   7 -15    0.06    0.08
  -5  -7  15    0.03    0.09
   5   7 -13    0.02    0.07
  -5  -7  13    0.07    0.08
   5   7 -12    0.35    0.10
  -5  -7  12    0.35    0.09
   5   7 -11    0.02    0.10
  -5  -7  11    0.07    0.26
   5   7 -10    0.09    0.20
  -5  -7  10    0.06    0.12
   5   7  -9    0.19    0.11
  -5  -7   9    0.31    0.12
   5   7  -8    0.04    0.10
  -5  -7   8    0.09    0.10
   5   7  -7    1.43    0.16
  -5  -7   7    1.91    0.17
   5   7  -6    0.47    0.13
  -5  -7   6    0.55    0.13
   5   7  -5   30.30    1.62
  -5  -7   5   32.34    1.62
   5   7  -4   -0.07    0.18
  -5  -7   4   -0.06    0.12
   5   7  -3   62.05    2.06
  -5  -7   3   61.64    2.63
   5   7  -2   41.53    2.39
  -5  -7   2   40.69    2.00
   5   7  -1   94.26    2.84
  -5  -7   1  100.01    3.19
   5   7   0   29.05    1.88
  -5  -7   0   29.77    1.68
   5   7   1    8.70    0.43
  -5  -7  -1    8.87    0.44
   5   7   2    0.35    0.09
  -5  -7  -2    0.44    0.10
   5   7   3    0.48    0.09
  -5  -7  -3    0.42    0.10
   5   7   4    0.72    0.08
  -5  -7  -4    0.59    0.08
   5   7   5    1.31    0.12
  -5  -7  -5    1.16    0.10
   5   7   6    0.06    0.12
  -5  -7  -6    0.07    0.05
   5   7   7    0.70    0.10
  -5  -7  -7    0.59    0.09
   5   7   8    0.09    0.11
  -5  -7  -8    0.11    0.08
   5   7   9    0.45    0.11
  -5  -7  -9    0.59    0.10
   5   7  10    0.05    0.13
  -5  -7 -10    0.02    0.20
   5   7  11    0.22    0.13
  -5  -7 -11    0.06    0.11
   5   7  12    0.24    0.16
  -5  -7 -12   -0.04    0.15
   5   7  13    0.06    0.11
  -5  -7 -13   -0.09    0.11
   5   7  14    0.23    0.15
  -5  -7 -14   -0.10    0.14
   5   7  15    0.16    0.42
  -5  -7 -15    0.24    0.35
   5   9 -17    0.13    0.49
  -5  -9  17    0.01    0.12
   5   9 -16    0.16    0.10
  -5  -9  16   -0.29    0.33
   5   9 -15    0.01    0.06
  -5  -9  15   -0.15    0.10
   5   9 -14    0.03    0.08
  -5  -9  14    0.06    0.08
   5   9 -13    0.06    0.06
  -5  -9  13    0.13    0.07
   5   9 -12    0.34    0.11
  -5  -9  12    0.16    0.09
   5   9 -11    0.59    0.11
  -5  -9  11    0.66    0.14
   5   9 -10    0.06    0.08
  -5  -9  10    0.10    0.08
   5   9  -9    1.39    0.13
  -5  -9   9    1.71    0.16
   5   9  -8    0.17    0.10
  -5  -9   8    0.20    0.10
   5   9  -7    2.98    0.24
  -5  -9   7    3.20    0.28
   5   9  -6    2.09    0.17
  -5  -9   6    2.09    0.20
   5   9  -5   26.16    1.03
  -5  -9   5   27.53    1.09
   5   9  -4   -0.17    0.15
  -5  -9   4    0.11    0.16
   5   9  -3   52.90    1.83
  -5  -9   3   50.98    1.97
   5   9  -2   13.53    0.95
  -5  -9   2   13.78    0.99
   5   9  -1   41.14    2.03
  -5  -9   1   42.00    1.65
   5   9   0   25.44    1.30
  -5  -9   0   25.82    1.31
   5   9   1   20.61    0.90
  -5  -9  -1   20.76    0.85
   5   9   2   66.82    2.62
  -5  -9  -2   71.82    2.69
   5   9   3   48.44    1.45
  -5  -9  -3   48.84    1.46
   5   9   4   15.46    0.53
  -5  -9  -4   14.77    0.49
   5   9   5    3.37    0.28
  -5  -9  -5    2.99    0.29
   5   9   6    1.03    0.11
  -5  -9  -6    0.90    0.08
   5   9   7    2.11    0.19
  -5  -9  -7    2.08    0.15
   5   9   8    0.58    0.10
  -5  -9  -8    0.46    0.09
   5   9   9    0.17    0.11
  -5  -9  -9    0.03    0.09
   5   9  10   -0.02    0.10
  -5  -9 -10    0.17    0.13
   5   9  11    0.02    0.13
  -5  -9 -11   -0.02    0.12
   5   9  12    0.12    0.15
  -5  -9 -12    0.04    0.16
   5   9  13   -0.02    0.12
  -5  -9 -13    0.00    0.13
   5   9  14   -0.03    0.15
  -5  -9 -14    0.37    0.26
   5   9  15   -0.12    0.27
  -5  -9 -15    0.21    0.28
   5  11 -17    0.23    0.47
  -5 -11  17    0.00    0.10
   5  11 -16    0.00    0.09
  -5 -11  16    0.08    0.11
   5  11 -15    0.27    0.51
  -5 -11  15   -0.15    0.12
   5  11 -14    0.10    0.09
  -5 -11  14    0.04    0.12
   5  11 -13    0.10    0.07
  -5 -11  13    0.24    0.11
   5  11 -12    0.36    0.11
  -5 -11  12    0.40    0.15
   5  11 -11   -0.13    0.41
  -5 -11  11    0.26    0.13
   5  11 -10    0.60    0.14
  -5 -11  10    0.92    0.14
   5  11  -9    1.17    0.15
  -5 -11   9    1.47    0.15
   5  11  -8    0.03    0.10
  -5 -11   8    0.09    0.09
   5  11  -7    1.97    0.18
  -5 -11   7    1.99    0.18
   5  11  -6    0.59    0.14
  -5 -11   6    0.74    0.12
   5  11  -5   -0.05    0.19
  -5 -11   5    0.09    0.13
   5  11  -4   10.54    0.70
  -5 -11   4   10.04    0.64
   5  11  -3   10.80    0.57
  -5 -11   3   10.35    0.56
   5  11  -2    1.46    0.16
  -5 -11   2    1.29    0.14
   5  11  -1   12.08    0.91
  -5 -11   1   12.04    0.78
   5  11   0  124.32    3.40
  -5 -11   0  129.34    4.18
   5  11   1    0.10    0.10
  -5 -11  -1    0.15    0.10
   5  11   2    1.27    0.13
  -5 -11  -2    1.32    0.14
   5  11   3   10.79    0.45
  -5 -11  -3   10.06    0.44
   5  11   4    0.88    0.10
  -5 -11  -4    0.83    0.11
   5  11   5    5.89    0.39
  -5 -11  -5    6.54    0.36
   5  11   6    0.36    0.10
  -5 -11  -6    0.21    0.16
   5  11   7    3.27    0.18
  -5 -11  -7    3.55    0.20
   5  11   8    2.37    0.18
  -5 -11  -8    2.57    0.19
   5  11   9    0.90    0.17
  -5 -11  -9    1.44    0.21
   5  11  10    0.32    0.12
  -5 -11 -10    0.35    0.13
   5  11  11    0.13    0.11
  -5 -11 -11    0.13    0.20
   5  11  12    0.39    0.20
  -5 -11 -12    0.22    0.23
   5  11  13   -0.06    0.12
  -5 -11 -13    0.16    0.14
   5  11  14   -0.20    0.21
  -5 -11 -14   -0.04    0.23
   5  11  15   -0.14    0.15
  -5 -11 -15    0.13    0.23
   5  13 -17   -0.17    0.48
  -5 -13  17   -0.04    0.13
   5  13 -16    0.14    0.49
  -5 -13  16   -0.03    0.11
   5  13 -15    0.02    0.06
  -5 -13  15    0.16    0.24
   5  13 -14    0.05    0.06
  -5 -13  14    0.01    0.13
   5  13 -13    0.25    0.09
  -5 -13  13    0.42    0.42
   5  13 -12   -0.01    0.08
  -5 -13  12   -0.08    0.10
   5  13 -11    0.11    0.10
  -5 -13  11    0.16    0.12
   5  13 -10    0.45    0.16
  -5 -13  10    0.77    0.21
   5  13  -9    0.49    0.12
  -5 -13   9    0.39    0.13
   5  13  -8    0.67    0.15
  -5 -13   8    0.84    0.15
   5  13  -7    1.82    0.19
  -5 -13   7    1.80    0.16
   5  13  -6    1.02    0.20
  -5 -13   6    1.89    0.26
   5  13  -5    0.01    0.16
  -5 -13   5    0.05    0.12
   5  13  -4    8.28    0.88
  -5 -13   4    9.47    0.73
   5  13  -3    2.62    0.27
  -5 -13   3    2.69    0.27
   5  13  -2   36.31    2.03
  -5 -13   2   36.40    1.92
   5  13  -1   50.82    2.41
  -5 -13   1   53.75    2.92
   5  13   0    8.32    0.43
  -5 -13   0    8.38    0.44
   5  13   1    1.28    0.17
  -5 -13  -1    1.19    0.18
   5  13   2   42.20    1.39
  -5 -13  -2   42.86    1.42
   5  13   3   49.16    1.42
  -5 -13  -3   49.18    1.48
   5  13   4    9.20    0.32
  -5 -13  -4    8.14    0.34
   5  13   5    4.07    0.21
  -5 -13  -5    4.16    0.21
   5  13   6    8.33    0.31
  -5 -13  -6    8.53    0.29
   5  13   7    6.06    0.30
  -5 -13  -7    5.71    0.28
   5  13   8    0.29    0.10
  -5 -13  -8    0.14    0.08
   5  13   9    0.09    0.11
  -5 -13  -9   -0.01    0.10
   5  13  10    0.15    0.12
  -5 -13 -10    0.18    0.11
   5  13  11    0.37    0.13
  -5 -13 -11    0.48    0.14
   5  13  12    0.10    0.21
  -5 -13 -12    0.55    0.35
   5  13  13   -0.04    0.10
  -5 -13 -13   -0.04    0.15
   5  13  14    0.47    0.55
   5  13  15   -0.14    0.23
  -5 -13 -15    0.04    0.09
   5  15 -16    0.37    0.54
  -5 -15  16    0.01    0.13
   5  15 -15   -0.03    0.06
  -5 -15  15   -0.24    0.20
   5  15 -14   -0.01    0.05
  -5 -15  14   -0.04    0.10
   5  15 -13    0.28    0.09
  -5 -15  13    0.36    0.10
   5  15 -12    0.20    0.41
  -5 -15  12    0.44    0.13
   5  15 -11    0.31    0.10
  -5 -15  11    0.53    0.12
   5  15 -10    0.07    0.11
  -5 -15  10    0.24    0.08
   5  15  -9    1.51    0.15
  -5 -15   9    1.38    0.16
   5  15  -8    0.73    0.12
  -5 -15   8    0.82    0.12
   5  15  -7   12.96    0.51
  -5 -15   7   13.97    0.58
   5  15  -6   11.80    0.53
  -5 -15   6   12.22    0.58
   5  15  -5    3.56    0.33
  -5 -15   5    3.52    0.34
   5  15  -4    0.09    0.16
  -5 -15   4    0.09    0.14
   5  15  -3   28.02    1.52
  -5 -15   3   29.41    1.63
   5  15  -2   32.10    1.26
  -5 -15   2   31.86    1.32
   5  15  -1   58.69    2.53
  -5 -15   1   68.01    2.53
   5  15   0   54.25    1.95
  -5 -15   0   56.79    1.86
   5  15   1   37.03    1.30
  -5 -15  -1   40.60    1.38
   5  15   2    0.13    0.07
  -5 -15  -2   -0.02    0.06
   5  15   3   48.08    1.47
  -5 -15  -3   50.28    1.49
   5  15   4    1.61    0.13
  -5 -15  -4    1.64    0.14
   5  15   5    2.18    0.17
  -5 -15  -5    1.96    0.13
   5  15   6    1.30    0.09
  -5 -15  -6    1.31    0.10
   5  15   7    7.14    0.31
  -5 -15  -7    7.99    0.32
   5  15   8    0.11    0.08
  -5 -15  -8    0.32    0.10
   5  15   9    0.13    0.10
  -5 -15  -9    0.31    0.10
   5  15  10    0.41    0.12
  -5 -15 -10    0.25    0.12
   5  15  11    0.37    0.13
  -5 -15 -11    0.25    0.10
   5  15  12    0.09    0.13
  -5 -15 -12    0.07    0.14
   5  15  13   -0.05    0.10
  -5 -15 -13    0.10    0.18
   5  15  14    0.05    0.26
  -5 -15 -14    0.39    0.37
   5  15  15   -0.12    0.18
  -5 -15 -15    0.10    0.16
   5  17 -16    0.30    0.65
  -5 -17  16    0.07    0.17
   5  17 -15   -0.08    0.06
  -5 -17  15    0.02    0.09
   5  17 -14    0.08    0.07
  -5 -17  14    0.07    0.10
   5  17 -13    0.13    0.06
  -5 -17  13    0.13    0.07
   5  17 -12    0.31    0.08
  -5 -17  12    0.46    0.12
   5  17 -11    0.03    0.07
  -5 -17  11    0.02    0.11
   5  17 -10    0.14    0.11
  -5 -17  10   -0.06    0.10
   5  17  -9    2.28    0.23
  -5 -17   9    2.26    0.17
   5  17  -8    3.04    0.26
  -5 -17   8    3.12    0.21
   5  17  -7    3.21    0.24
  -5 -17   7    3.33    0.21
   5  17  -6    0.47    0.15
  -5 -17   6    0.58    0.11
   5  17  -5   -0.20    0.22
  -5 -17   5    0.22    0.19
   5  17  -4   -0.25    0.22
  -5 -17   4    0.19    0.18
   5  17  -3   38.17    2.18
  -5 -17   3   41.91    2.08
   5  17  -2    0.03    0.10
  -5 -17   2   -0.02    0.10
   5  17  -1   43.05    1.48
  -5 -17   1   44.25    1.60
   5  17   0    5.12    0.31
  -5 -17   0    5.06    0.32
   5  17   1    4.89    0.27
  -5 -17  -1    5.54    0.30
   5  17   2    4.42    0.26
  -5 -17  -2    4.27    0.25
   5  17   3   65.13    1.87
  -5 -17  -3   65.53    1.86
   5  17   4    0.70    0.07
  -5 -17  -4    0.75    0.08
   5  17   5    1.60    0.12
  -5 -17  -5    1.59    0.11
   5  17   6    0.10    0.06
  -5 -17  -6    0.20    0.06
   5  17   7    4.08    0.23
  -5 -17  -7    5.09    0.26
   5  17   8    0.17    0.09
  -5 -17  -8    0.12    0.09
   5  17   9    0.08    0.11
  -5 -17  -9    0.58    0.15
   5  17  10   -0.03    0.11
  -5 -17 -10    0.13    0.13
   5  17  11    0.19    0.11
  -5 -17 -11    0.49    0.14
   5  17  12   -0.02    0.09
  -5 -17 -12    0.08    0.11
   5  17  13   -0.04    0.10
  -5 -17 -13    0.02    0.07
   5  17  14   -0.06    0.19
  -5 -17 -14    0.03    0.23
  -5 -17 -15   -0.11    0.21
   5  19 -16    0.08    0.48
  -5 -19  16   -0.03    0.08
   5  19 -15    0.06    0.05
  -5 -19  15   -0.01    0.07
   5  19 -14    0.03    0.04
  -5 -19  14    0.03    0.09
   5  19 -13    0.03    0.04
  -5 -19  13    0.15    0.11
   5  19 -12   -0.01    0.03
  -5 -19  12    0.02    0.24
   5  19 -11    0.03    0.06
  -5 -19  11    0.02    0.11
   5  19 -10    0.56    0.12
  -5 -19  10    0.52    0.13
   5  19  -9    0.14    0.11
  -5 -19   9    0.12    0.09
   5  19  -8    0.35    0.10
  -5 -19   8    0.32    0.10
   5  19  -7    1.09    0.15
  -5 -19   7    1.12    0.13
   5  19  -6    0.14    0.14
  -5 -19   6    0.44    0.11
   5  19  -4    0.52    0.19
  -5 -19   4    0.65    0.14
   5  19  -3    9.20    0.48
  -5 -19   3    8.87    0.49
   5  19  -2   60.53    2.08
  -5 -19   2   66.31    2.18
   5  19  -1    1.27    0.14
  -5 -19   1    1.37    0.16
   5  19   0    0.90    0.19
  -5 -19   0    0.72    0.14
   5  19   1   33.87    1.37
  -5 -19  -1   35.65    1.25
   5  19   2   40.76    1.32
  -5 -19  -2   45.18    1.50
   5  19   3    9.11    0.52
  -5 -19  -3    9.00    0.60
   5  19   4    0.07    0.04
  -5 -19  -4    0.02    0.04
   5  19   5    0.02    0.06
  -5 -19  -5    0.01    0.03
   5  19   6    1.13    0.13
  -5 -19  -6    1.31    0.11
   5  19   7    1.71    0.15
  -5 -19  -7    3.01    0.18
   5  19   8    1.66    0.14
  -5 -19  -8    1.71    0.16
   5  19   9    0.16    0.10
  -5 -19  -9   -0.05    0.08
   5  19  10    0.08    0.12
  -5 -19 -10    0.05    0.13
   5  19  11    0.07    0.12
  -5 -19 -11    0.12    0.12
   5  19  12    0.04    0.08
  -5 -19 -12    0.11    0.11
   5  19  13    0.06    0.24
  -5 -19 -13   -0.02    0.25
   5  19  14   -0.08    0.22
  -5 -19 -14    0.05    0.24
   5  21 -15    0.17    0.74
  -5 -21  15    0.07    0.12
   5  21 -14    0.01    0.06
  -5 -21  14    0.11    0.18
   5  21 -13    0.17    0.06
  -5 -21  13    0.18    0.10
   5  21 -12    0.17    0.07
  -5 -21  12    0.00    0.10
   5  21 -11   -0.05    0.05
  -5 -21  11    0.17    0.12
   5  21 -10    1.14    0.14
  -5 -21  10    1.20    0.13
   5  21  -9    2.69    0.19
  -5 -21   9    2.56    0.16
   5  21  -8    0.07    0.10
  -5 -21   8   -0.01    0.11
   5  21  -7    0.96    0.12
  -5 -21   7    0.91    0.13
   5  21  -6    1.19    0.28
  -5 -21   6    0.67    0.16
   5  21  -5    7.25    0.42
  -5 -21   5    7.39    0.46
   5  21  -4    0.23    0.11
  -5 -21   4    0.21    0.09
   5  21  -3    0.02    0.10
  -5 -21   3    0.02    0.08
   5  21  -2    2.15    0.31
  -5 -21   2    2.55    0.23
   5  21  -1   16.38    0.71
  -5 -21   1   16.08    0.66
   5  21   0    7.10    0.35
  -5 -21   0    7.02    0.38
   5  21   1    0.57    0.10
  -5 -21  -1    0.67    0.10
   5  21   2    0.05    0.06
  -5 -21  -2    0.14    0.06
   5  21   3   39.34    1.37
  -5 -21  -3   40.51    1.20
   5  21   4    0.23    0.05
  -5 -21  -4    0.13    0.04
   5  21   5    2.35    0.22
  -5 -21  -5    1.55    0.09
   5  21   6    0.63    0.16
  -5 -21  -6    0.54    0.18
   5  21   7    2.84    0.24
  -5 -21  -7    1.93    0.13
   5  21   8   -0.03    0.05
  -5 -21  -8   -0.03    0.06
   5  21   9    0.05    0.06
  -5 -21  -9    0.04    0.07
   5  21  10    0.04    0.07
  -5 -21 -10    0.12    0.10
   5  21  11    0.00    0.05
  -5 -21 -11    0.19    0.10
   5  21  12    0.01    0.05
  -5 -21 -12    0.06    0.06
   5  21  13    0.14    0.23
  -5 -21 -13    0.00    0.30
   5  21  14    0.20    0.22
  -5 -21 -14    0.05    0.09
   5  23 -15    0.19    0.53
  -5 -23  15    0.03    0.12
   5  23 -14    0.05    0.05
  -5 -23  14    0.15    0.10
   5  23 -13    0.08    0.06
  -5 -23  13    0.13    0.10
   5  23 -12    0.05    0.03
  -5 -23  12    0.05    0.10
   5  23 -11    0.40    0.11
  -5 -23  11    0.32    0.16
   5  23 -10    0.68    0.12
  -5 -23  10    0.71    0.10
   5  23  -9    0.66    0.10
  -5 -23   9    0.60    0.10
   5  23  -8    0.56    0.14
  -5 -23   8    0.47    0.16
   5  23  -7    6.28    0.40
  -5 -23   7    5.84    0.32
   5  23  -6    0.24    0.14
  -5 -23   6    0.25    0.10
   5  23  -5   -0.01    0.10
  -5 -23   5   -0.04    0.10
   5  23  -4   39.90    1.90
  -5 -23   4   37.48    1.69
   5  23  -3   20.83    0.79
  -5 -23   3   21.59    0.79
   5  23  -2    3.67    0.24
  -5 -23   2    3.99    0.22
   5  23  -1    3.29    0.22
  -5 -23   1    3.38    0.23
   5  23   0   55.87    1.58
  -5 -23   0   61.74    2.08
   5  23   1   10.77    0.45
  -5 -23  -1   11.11    0.50
   5  23   2    4.32    0.35
  -5 -23  -2    4.20    0.33
   5  23   3    0.44    0.06
  -5 -23  -3    0.36    0.07
   5  23   4    4.65    0.21
  -5 -23  -4    4.88    0.23
   5  23   5    4.38    0.28
  -5 -23  -5    3.54    0.28
   5  23   6    3.04    0.25
  -5 -23  -6    2.53    0.27
   5  23   7    0.58    0.15
  -5 -23  -7    0.48    0.16
   5  23   8    0.32    0.20
   5  23   9    0.40    0.18
  -5 -23  -9    0.43    0.23
   5  23  10    0.22    0.23
  -5 -23 -10    0.02    0.21
   5  23  11   -0.05    0.20
  -5 -23 -11   -0.04    0.28
   5  23  13    0.25    0.25
  -5 -23 -13    0.17    0.29
   5  25 -15    0.12    0.56
  -5 -25  15    0.06    0.11
   5  25 -14    0.02    0.05
  -5 -25  14   -0.11    0.07
   5  25 -13    0.06    0.04
  -5 -25  13    0.06    0.10
   5  25 -12    0.07    0.04
  -5 -25  12   -0.02    0.08
   5  25 -11    0.05    0.05
  -5 -25  11    0.15    0.09
   5  25 -10    0.03    0.09
  -5 -25  10   -0.07    0.11
   5  25  -9    2.46    0.22
  -5 -25   9    2.23    0.15
   5  25  -8    7.35    0.44
  -5 -25   8    7.86    0.40
   5  25  -7    7.68    0.50
  -5 -25   7    8.17    0.43
   5  25  -6    1.93    0.21
  -5 -25   6    1.72    0.18
   5  25  -5    2.22    0.17
  -5 -25   5    2.37    0.16
   5  25  -4   22.42    0.87
  -5 -25   4   21.98    0.86
   5  25  -3    2.79    0.19
  -5 -25   3    2.78    0.20
   5  25  -2   13.42    0.62
  -5 -25   2   14.48    0.60
   5  25  -1    6.87    0.38
  -5 -25   1    7.48    0.44
   5  25   0   18.51    0.72
  -5 -25   0   19.65    0.75
   5  25   1    1.33    0.18
  -5 -25  -1    1.80    0.24
   5  25   2   23.59    0.94
  -5 -25  -2   20.69    0.78
   5  25   3   13.09    0.57
  -5 -25  -3   12.70    0.45
   5  25   4    8.48    0.34
  -5 -25  -4    7.06    0.25
   5  25   5    0.96    0.16
  -5 -25  -5    0.85    0.16
   5  25   6    0.78    0.17
  -5 -25  -6    0.85    0.19
   5  25   7    0.02    0.12
  -5 -25  -7   -0.01    0.15
   5  25   8    1.24    0.25
  -5 -25  -8    0.88    0.26
   5  25  10    0.10    0.18
  -5 -25 -10    0.27    0.24
   5  25  11    0.21    0.21
  -5 -25 -11    0.34    0.22
   5  25  12    0.00    0.23
  -5 -25 -12   -0.02    0.29
   5  25  13    0.00    0.31
  -5 -25 -13   -0.12    0.23
   5  27 -14   -0.11    0.67
  -5 -27  14    0.09    0.14
   5  27 -13    0.01    0.04
  -5 -27  13   -0.10    0.10
   5  27 -12    0.03    0.03
  -5 -27  12    0.10    0.08
   5  27 -11    0.34    0.14
  -5 -27  11    0.28    0.17
   5  27 -10    1.22    0.55
  -5 -27  10    1.04    0.20
   5  27  -9    1.10    0.33
  -5 -27   9    1.22    0.18
   5  27  -8    0.32    0.26
  -5 -27   8    0.52    0.18
   5  27  -6    0.00    0.09
  -5 -27   6    0.06    0.07
   5  27  -5    0.95    0.14
  -5 -27   5    0.85    0.12
   5  27  -4   -0.09    0.10
  -5 -27   4    0.01    0.07
   5  27  -3    3.24    0.25
  -5 -27   3    2.95    0.25
   5  27  -2    1.81    0.17
  -5 -27   2    2.02    0.19
   5  27  -1    6.67    0.40
  -5 -27   1    6.93    0.40
   5  27   0   19.74    0.73
  -5 -27   0   20.43    0.86
   5  27   1    7.41    0.44
  -5 -27  -1    6.94    0.40
   5  27   2    0.03    0.08
  -5 -27  -2    0.04    0.06
   5  27   3    5.07    0.24
  -5 -27  -3    5.09    0.20
   5  27   4    5.83    0.34
  -5 -27  -4    4.53    0.18
   5  27   5    1.49    0.19
  -5 -27  -5    1.27    0.21
   5  27   6    1.69    0.20
  -5 -27  -6    0.98    0.24
   5  27   7    0.10    0.13
  -5 -27  -7   -0.07    0.19
   5  27   8    0.71    0.22
  -5 -27  -8    0.35    0.19
   5  27   9    0.07    0.22
  -5 -27  -9   -0.16    0.18
   5  27  10   -0.06    0.25
  -5 -27 -10   -0.18    0.22
   5  27  11    0.00    0.24
  -5 -27 -11   -0.12    0.25
   5  27  12   -0.07    0.23
  -5 -27 -12   -0.02    0.20
   5  27  13    0.23    0.36
  -5 -27 -13    0.02    0.16
   5  29 -14    0.10    0.52
  -5 -29  14    0.07    0.11
   5  29 -13    0.09    0.04
  -5 -29  13    0.20    0.06
   5  29 -12    0.00    0.03
  -5 -29  12   -0.01    0.07
   5  29 -11    0.01    0.04
  -5 -29  11    0.05    0.07
   5  29 -10   -0.01    0.06
  -5 -29  10   -0.12    0.15
   5  29  -9    0.37    0.09
  -5 -29   9    0.22    0.12
   5  29  -8    0.39    0.14
  -5 -29   8    0.36    0.10
   5  29  -7   -0.01    0.21
  -5 -29   7   -0.01    0.11
   5  29  -6    0.22    0.10
  -5 -29   6    0.31    0.08
   5  29  -5    2.05    0.17
  -5 -29   5    1.95    0.15
   5  29  -4    9.77    0.52
  -5 -29   4    8.91    0.38
   5  29  -3    2.34    0.19
  -5 -29   3    2.57    0.19
   5  29  -2    3.06    0.22
  -5 -29   2    3.57    0.23
   5  29  -1    2.79    0.18
  -5 -29   1    2.76    0.20
   5  29   0    5.16    0.34
  -5 -29   0    4.39    0.31
   5  29   1    9.45    0.42
  -5 -29  -1    8.27    0.42
   5  29   2    6.27    0.29
  -5 -29  -2    5.71    0.28
   5  29   3    3.09    0.17
  -5 -29  -3    3.63    0.20
   5  29   4    0.08    0.02
  -5 -29  -4    0.10    0.02
   5  29   5    6.05    0.32
  -5 -29  -5    4.79    0.42
   5  29   6    0.60    0.19
  -5 -29  -6    0.80    0.24
   5  29   7    0.57    0.20
  -5 -29  -7    0.33    0.16
   5  29   8    0.10    0.15
  -5 -29  -8    0.03    0.21
   5  29   9   -0.02    0.23
  -5 -29  -9   -0.17    0.26
   5  29  10    0.25    0.24
  -5 -29 -10    0.10    0.24
   5  29  11    0.31    0.25
  -5 -29 -11    0.33    0.22
   5  29  12    0.38    0.31
  -5 -29 -12   -0.13    0.22
   5  31 -14   -1.21    1.04
  -5 -31  14    0.00    0.14
   5  31 -13   -0.56    0.72
  -5 -31  13    0.28    0.14
   5  31 -12    0.09    0.03
  -5 -31  12    0.05    0.04
   5  31 -11    0.01    0.02
  -5 -31  11   -0.02    0.07
   5  31 -10    0.61    0.07
  -5 -31  10    1.06    0.11
   5  31  -9    0.80    0.11
  -5 -31   9    0.75    0.08
   5  31  -8    1.53    0.15
  -5 -31   8    1.39    0.12
   5  31  -7    0.04    0.36
  -5 -31   7   -0.07    0.10
   5  31  -6    5.04    0.29
  -5 -31   6    5.15    0.26
   5  31  -5    3.87    0.23
  -5 -31   5    3.68    0.20
   5  31  -4    1.78    0.18
  -5 -31   4    1.76    0.13
   5  31  -3    5.08    0.30
  -5 -31   3    4.49    0.29
   5  31  -2    7.69    0.40
  -5 -31   2    7.55    0.44
   5  31  -1    0.52    0.09
  -5 -31   1    0.54    0.10
   5  31   0   27.64    0.98
  -5 -31   0   24.63    1.11
   5  31   1   39.48    1.21
  -5 -31  -1   32.71    1.10
   5  31   2    1.88    0.21
  -5 -31  -2    2.11    0.27
   5  31   3    0.01    0.08
  -5 -31  -3    0.00    0.04
   5  31   4    5.66    0.26
  -5 -31  -4    5.96    0.21
   5  31   5   11.68    0.68
  -5 -31  -5   10.85    0.68
   5  31   6    1.02    0.21
  -5 -31  -6    1.10    0.22
   5  31   7    2.36    0.35
  -5 -31  -7    2.41    0.38
   5  31   8    2.70    0.34
  -5 -31  -8    2.17    0.36
   5  31   9    1.17    0.29
  -5 -31  -9    0.93    0.24
   5  31  10   -0.04    0.15
  -5 -31 -10   -0.09    0.25
   5  31  11    0.16    0.23
  -5 -31 -11    0.22    0.31
   5  31  12    0.12    0.19
  -5 -31 -12    0.14    0.23
   5  33 -13   -0.43    0.87
  -5 -33  13    0.10    0.14
   5  33 -12    0.16    0.56
  -5 -33  12    0.33    0.17
   5  33 -11    0.67    0.58
  -5 -33  11    0.07    0.12
   5  33 -10    0.29    0.04
  -5 -33  10    0.45    0.08
   5  33  -9    0.32    0.08
  -5 -33   9    0.27    0.08
   5  33  -8    2.50    0.17
  -5 -33   8    2.34    0.15
   5  33  -7    1.96    0.40
  -5 -33   7    1.68    0.17
   5  33  -6    0.18    0.11
  -5 -33   6    0.01    0.08
   5  33  -5    2.17    0.18
  -5 -33   5    2.42    0.16
   5  33  -4   -0.02    0.09
  -5 -33   4   -0.03    0.07
   5  33  -3   32.21    1.22
  -5 -33   3   32.23    1.10
   5  33  -2    0.33    0.09
  -5 -33   2    0.45    0.11
   5  33  -1    2.75    0.37
  -5 -33   1    2.58    0.27
   5  33   0    0.03    0.08
  -5 -33   0    0.10    0.06
   5  33   1   22.86    0.78
  -5 -33  -1   18.24    0.69
   5  33   2    0.07    0.12
  -5 -33  -2    0.08    0.03
   5  33   3    1.42    0.13
  -5 -33  -3    1.66    0.12
   5  33   4    1.23    0.07
  -5 -33  -4    1.34    0.09
   5  33   5   10.31    0.53
  -5 -33  -5    9.10    0.47
   5  33   6    0.18    0.16
  -5 -33  -6    0.04    0.16
   5  33   7    0.43    0.20
  -5 -33  -7    0.40    0.22
   5  33   8   -0.08    0.20
  -5 -33  -8    0.22    0.25
   5  33   9    0.31    0.28
  -5 -33  -9    0.33    0.26
   5  33  11    0.06    0.26
  -5 -33 -11    0.12    0.26
  -5 -33 -12    0.10    0.38
   5  35 -13    0.87    0.79
  -5 -35  13   -0.02    0.12
   5  35 -12   -0.27    0.56
  -5 -35  12    0.03    0.15
   5  35 -11   -0.67    0.76
  -5 -35  11    0.51    0.22
   5  35 -10    0.82    0.44
  -5 -35  10    0.43    0.13
   5  35  -9    0.05    0.04
  -5 -35   9    0.03    0.05
   5  35  -8    0.03    0.07
  -5 -35   8    0.07    0.06
   5  35  -7    0.34    0.09
  -5 -35   7    0.39    0.13
   5  35  -6    2.12    0.17
  -5 -35   6    2.02    0.13
   5  35  -5    0.34    0.09
  -5 -35   5    0.30    0.07
   5  35  -4    2.23    0.21
  -5 -35   4    2.95    0.28
   5  35  -3    9.67    0.42
  -5 -35   3    9.66    0.45
   5  35  -2    1.76    0.16
  -5 -35   2    1.84    0.17
   5  35  -1   -0.06    0.09
  -5 -35   1    0.08    0.11
   5  35   0    1.11    0.11
  -5 -35   0    0.90    0.10
   5  35   1    4.70    0.25
  -5 -35  -1    3.97    0.22
   5  35   2    0.18    0.10
  -5 -35  -2    0.14    0.04
   5  35   3    3.01    0.23
  -5 -35  -3    3.37    0.21
   5  35   4    2.02    0.11
  -5 -35  -4    2.30    0.13
   5  35   5    0.28    0.19
  -5 -35  -5    0.25    0.25
   5  35   6   -0.29    0.19
  -5 -35  -6    0.48    0.16
   5  35   7    0.13    0.18
  -5 -35  -7    0.22    0.18
   5  35   8   -0.17    0.21
  -5 -35  -8    0.11    0.15
   5  35   9   -0.11    0.21
  -5 -35  -9   -0.08    0.24
   5  35  10    0.22    0.48
  -5 -35 -10    0.03    0.47
   5  35  11    0.06    0.27
  -5 -35 -11    0.06    0.29
   5  37 -12   -0.07    0.49
  -5 -37  12    0.13    0.15
   5  37 -11    0.29    0.55
  -5 -37  11   -0.01    0.13
   5  37 -10    0.52    0.42
  -5 -37  10    0.51    0.15
   5  37  -9    0.01    0.02
  -5 -37   9    0.08    0.08
   5  37  -8    0.42    0.08
  -5 -37   8    0.46    0.09
   5  37  -7    1.33    0.33
  -5 -37   7    0.83    0.10
   5  37  -6    1.30    0.13
  -5 -37   6    1.43    0.13
   5  37  -5    3.73    0.21
  -5 -37   5    4.06    0.16
   5  37  -4    0.42    0.10
  -5 -37   4    0.58    0.08
   5  37  -3    1.97    0.15
  -5 -37   3    1.83    0.20
   5  37  -2   11.09    0.69
  -5 -37   2    9.99    0.68
   5  37  -1    2.58    0.27
  -5 -37   1    2.82    0.40
   5  37   0    0.37    0.09
  -5 -37   0    0.38    0.08
   5  37   1    1.55    0.13
  -5 -37  -1    1.73    0.14
   5  37   2    5.48    0.33
  -5 -37  -2    4.85    0.28
   5  37   3   -0.08    0.07
  -5 -37  -3    0.01    0.05
   5  37   4    1.74    0.11
  -5 -37  -4    1.88    0.13
   5  37   5    3.19    0.33
  -5 -37  -5    2.50    0.37
   5  37   6    3.71    0.38
  -5 -37  -6    2.94    0.35
   5  37   7    0.23    0.16
  -5 -37  -7    0.73    0.20
   5  37   8    0.19    0.23
  -5 -37  -8   -0.04    0.23
   5  37  10    0.26    0.30
  -5 -37 -10    0.22    0.27
   5  37  11    0.07    0.31
  -5 -37 -11   -0.06    0.30
   5  39 -12   -0.15    0.52
  -5 -39  12   -0.01    0.14
   5  39 -11   -0.63    0.63
  -5 -39  11    0.16    0.13
   5  39 -10    1.46    0.65
  -5 -39  10   -0.08    0.14
   5  39  -9    0.04    0.02
  -5 -39   9    0.08    0.12
   5  39  -8    0.08    0.04
  -5 -39   8    0.09    0.08
   5  39  -7    0.23    0.07
  -5 -39   7    0.34    0.08
   5  39  -6   -0.06    0.07
  -5 -39   6    0.03    0.09
   5  39  -5    0.08    0.09
  -5 -39   5    0.04    0.15
   5  39  -4    0.50    0.11
  -5 -39   4    0.44    0.10
   5  39  -3    5.38    0.30
  -5 -39   3    4.85    0.31
   5  39  -2    0.69    0.13
  -5 -39   2    0.91    0.13
   5  39  -1    0.10    0.08
  -5 -39   1    0.11    0.07
   5  39   0    1.29    0.16
  -5 -39   0    1.57    0.15
   5  39   1    3.75    0.26
  -5 -39  -1    3.02    0.18
   5  39   2   -0.03    0.17
  -5 -39  -2    0.03    0.05
   5  39   3    0.12    0.17
  -5 -39  -3    0.23    0.19
   5  39   4    1.03    0.08
  -5 -39  -4    1.04    0.10
   5  39   5    0.03    0.16
  -5 -39  -5   -0.07    0.22
   5  39   6    0.50    0.13
  -5 -39  -6    0.24    0.26
   5  39   7   -0.03    0.22
  -5 -39  -7   -0.53    0.27
   5  39   8    0.22    0.24
  -5 -39  -8    0.13    0.26
   5  39   9    0.48    0.29
  -5 -39  -9    0.71    0.36
   5  39  10    0.00    0.27
  -5 -39 -10    0.18    0.28
   5  41 -12    0.42    1.29
  -5 -41  12    0.02    0.14
   5  41 -11    0.99    0.66
  -5 -41  11    0.04    0.15
   5  41  -9   -0.20    0.38
  -5 -41   9    0.31    0.14
   5  41  -8    0.06    0.04
  -5 -41   8    0.11    0.08
   5  41  -7    0.21    0.06
  -5 -41   7    0.44    0.11
   5  41  -6    2.79    0.52
  -5 -41   6    2.05    0.22
   5  41  -5    0.52    0.11
  -5 -41   5    0.63    0.12
   5  41  -4    2.33    0.19
  -5 -41   4    2.38    0.24
   5  41  -3    0.88    0.22
  -5 -41   3    1.02    0.17
   5  41  -2    1.02    0.13
  -5 -41   2    0.76    0.12
   5  41  -1    0.05    0.09
  -5 -41   1    0.08    0.08
   5  41   0    1.53    0.19
  -5 -41   0    1.61    0.24
   5  41   1    4.63    0.27
  -5 -41  -1    4.09    0.26
   5  41   2    1.82    0.17
  -5 -41  -2    1.90    0.15
   5  41   3    0.65    0.09
  -5 -41  -3    0.78    0.10
   5  41   4    0.14    0.07
  -5 -41  -4    0.33    0.06
   5  41   5   -0.03    0.17
  -5 -41  -5   -0.05    0.21
   5  41   6    0.20    0.20
  -5 -41  -6    0.26    0.26
   5  41   7    0.07    0.15
  -5 -41  -7    0.33    0.27
   5  41   8    1.45    0.75
  -5 -41  -8    0.30    0.50
   5  41   9   -0.04    0.27
  -5 -41  -9   -0.05    0.29
   5  41  10    0.22    0.26
  -5 -41 -10    0.28    0.32
   5  43 -11    0.00    0.56
  -5 -43  11    0.26    0.16
   5  43 -10   -0.01    0.33
  -5 -43  10   -0.05    0.12
   5  43  -9   -0.38    0.45
  -5 -43   9    0.12    0.10
   5  43  -8    0.04    0.03
  -5 -43   8    0.09    0.11
   5  43  -7    1.57    0.13
  -5 -43   7    1.81    0.16
   5  43  -6    0.71    0.11
  -5 -43   6    1.10    0.15
   5  43  -5   -0.03    0.07
  -5 -43   5    0.06    0.09
   5  43  -4    0.07    0.11
  -5 -43   4    0.03    0.07
   5  43  -3   10.71    0.54
  -5 -43   3   11.08    0.57
   5  43  -2    5.92    0.29
  -5 -43   2    5.35    0.29
   5  43  -1    0.92    0.13
  -5 -43   1    0.71    0.13
   5  43   0    3.09    0.22
  -5 -43   0    2.81    0.21
   5  43   1   10.29    0.65
  -5 -43  -1    9.83    0.61
   5  43   2    5.43    0.28
  -5 -43  -2    5.39    0.27
   5  43   3    1.05    0.12
  -5 -43  -3    0.82    0.11
   5  43   4    1.19    0.12
  -5 -43  -4    1.62    0.14
   5  43   5    0.26    0.21
  -5 -43  -5    0.17    0.23
   5  43   6    0.31    0.20
  -5 -43  -6    0.16    0.23
   5  43   7    0.23    0.15
  -5 -43  -7    1.85    0.32
   5  43   8    0.05    0.20
  -5 -43  -8   -0.25    0.19
   5  43   9    0.15    0.32
  -5 -43  -9   -0.34    0.26
   5  45 -11    0.59    0.36
  -5 -45  11    0.02    0.12
   5  45 -10    0.03    0.34
  -5 -45  10    0.90    0.26
   5  45  -8    0.00    0.04
  -5 -45   8    0.04    0.06
   5  45  -7    0.98    0.09
  -5 -45   7    1.50    0.21
   5  45  -6    0.88    0.12
  -5 -45   6    0.93    0.14
   5  45  -5    0.62    0.27
  -5 -45   5    0.59    0.09
   5  45  -4    1.63    0.31
  -5 -45   4    1.86    0.23
   5  45  -3    4.54    0.40
  -5 -45   3    3.75    0.39
   5  45  -2    0.07    0.12
  -5 -45   2    0.04    0.10
   5  45  -1    0.12    0.10
  -5 -45   1    0.00    0.06
   5  45   0    5.28    0.36
  -5 -45   0    4.59    0.31
   5  45   1    3.68    0.26
  -5 -45  -1    3.39    0.20
   5  45   2    0.66    0.16
  -5 -45  -2    0.72    0.10
   5  45   3   -0.07    0.09
  -5 -45  -3    0.00    0.08
   5  45   4    3.57    0.30
  -5 -45  -4    6.75    0.34
   5  45   5    0.08    0.14
  -5 -45  -5    0.17    0.22
   5  45   6    0.68    0.31
  -5 -45  -6    0.44    0.29
   5  45   7   -0.18    0.44
  -5 -45  -7    0.04    0.34
   5  45   8   -0.12    0.16
  -5 -45  -8    0.32    0.25
   5  45   9    0.10    0.28
  -5 -45  -9    0.24    0.28
   5  47 -10    0.40    0.51
  -5 -47  10   -0.06    0.12
   5  47  -9    0.18    0.47
  -5 -47   9    0.30    0.19
   5  47  -8    0.00    0.05
  -5 -47   8    0.18    0.09
   5  47  -7   -0.01    0.05
  -5 -47   7    0.02    0.08
   5  47  -6    0.58    0.11
  -5 -47   6    0.86    0.13
   5  47  -5    0.25    0.08
  -5 -47   5    0.21    0.09
   5  47  -4    1.86    0.17
  -5 -47   4    2.47    0.26
   5  47  -3    0.24    0.10
  -5 -47   3    0.22    0.10
   5  47  -2    7.48    0.37
  -5 -47   2    7.02    0.42
   5  47  -1    1.33    0.18
  -5 -47   1    1.40    0.14
   5  47   0    4.15    0.24
  -5 -47   0    3.94    0.24
   5  47   1    0.31    0.15
  -5 -47  -1    0.22    0.11
   5  47   2   15.11    0.62
  -5 -47  -2   11.88    0.48
   5  47   3    0.70    0.11
  -5 -47  -3    0.50    0.10
   5  47   4    0.83    0.11
  -5 -47  -4    0.94    0.14
   5  47   5    0.16    0.17
  -5 -47  -5    0.51    0.23
   5  47   6    1.77    0.35
  -5 -47  -6    2.30    0.32
   5  47   7    0.44    0.30
  -5 -47  -7    0.02    0.25
   5  47   8    0.12    0.18
  -5 -47  -8    0.30    0.25
   5  49 -10    0.11    0.53
  -5 -49  10    0.02    0.12
   5  49  -9    0.17    0.44
  -5 -49   9    0.04    0.17
   5  49  -8    0.05    0.05
  -5 -49   8   -0.03    0.11
   5  49  -7    0.15    0.06
  -5 -49   7    0.15    0.10
   5  49  -6    0.34    0.08
  -5 -49   6    0.32    0.13
   5  49  -5    1.21    0.29
  -5 -49   5    1.42    0.23
   5  49  -4    0.44    0.09
  -5 -49   4    0.58    0.12
   5  49  -3    0.85    0.14
  -5 -49   3    1.10    0.17
   5  49  -2    1.53    0.20
  -5 -49   2    1.61    0.29
   5  49  -1    7.24    0.44
  -5 -49   1    7.75    0.44
   5  49   0    0.11    0.12
  -5 -49   0    0.26    0.11
   5  49   1    0.05    0.10
  -5 -49  -1    0.06    0.07
   5  49   2    1.22    0.14
  -5 -49  -2    0.91    0.11
   5  49   3    1.54    0.19
  -5 -49  -3    1.65    0.18
   5  49   4    0.16    0.09
  -5 -49  -4    0.26    0.10
  -5 -49  -5   -0.13    0.43
   5  49   6    0.34    0.38
   5  49   7    0.14    0.24
  -5 -49  -7    0.43    0.34
   5  49   8   -0.22    0.18
  -5 -49  -8    0.10    0.29
   5  51  -9    0.52    0.46
  -5 -51   9    0.10    0.14
   5  51  -8    0.01    0.04
  -5 -51   8    0.06    0.06
   5  51  -7   -0.01    0.07
  -5 -51   7    0.11    0.08
   5  51  -6    0.42    0.09
  -5 -51   6    0.76    0.13
   5  51  -5    0.37    0.12
  -5 -51   5    0.72    0.17
   5  51  -4    0.02    0.10
  -5 -51   4   -0.04    0.09
   5  51  -3    0.13    0.13
  -5 -51   3    0.07    0.07
   5  51  -2    0.47    0.13
  -5 -51   2    0.24    0.11
   5  51  -1    1.79    0.23
  -5 -51   1    1.90    0.19
   5  51   0   -0.01    0.11
  -5 -51   0    0.03    0.09
   5  51   1    1.19    0.16
  -5 -51  -1    1.27    0.16
   5  51   2    0.00    0.12
  -5 -51  -2    0.09    0.10
   5  51   3    0.38    0.11
  -5 -51  -3    0.39    0.12
   5  51   4   -0.01    0.08
  -5 -51  -4    0.09    0.07
   5  51   5    0.17    0.23
  -5 -51  -5    0.38    0.23
   5  51   6   -0.08    0.31
  -5 -51  -6   -0.15    0.35
   5  51   7    0.08    0.16
  -5 -51  -7    0.23    0.27
  -5 -53   9    0.07    0.86
   5  53  -8    0.21    0.06
  -5 -53   8    0.11    0.05
   5  53  -7    0.11    0.09
  -5 -53   7    0.07    0.11
   5  53  -6    0.11    0.08
  -5 -53   6    0.10    0.09
   5  53  -5    0.16    0.09
  -5 -53   5   -0.03    0.08
   5  53  -4    2.08    0.21
  -5 -53   4    2.15    0.22
   5  53  -3    0.03    0.11
  -5 -53   3    0.01    0.11
   5  53  -2    0.04    0.22
  -5 -53   2    0.37    0.10
   5  53  -1    0.09    0.10
  -5 -53   1    0.17    0.21
   5  53   0    0.27    0.14
  -5 -53   0    0.38    0.09
   5  53   1    0.95    0.18
  -5 -53  -1    0.85    0.15
   5  53   2    0.21    0.19
  -5 -53  -2   -0.18    0.18
   5  53   3    0.49    0.09
  -5 -53  -3    0.37    0.14
   5  53   4   -0.04    0.12
  -5 -53  -4    0.22    0.23
   5  53   6    0.53    0.51
  -5 -53  -6   -0.29    0.47
   5  53   7    0.06    0.21
  -5 -53  -7   -0.16    0.37
   5  55  -8    0.08    0.08
  -5 -55   8   -0.09    0.16
   5  55  -7    0.09    0.09
  -5 -55   7    0.11    0.11
   5  55  -6    1.00    0.18
  -5 -55   6    1.01    0.16
   5  55  -5    0.06    0.07
  -5 -55   5    0.14    0.14
   5  55  -4    0.29    0.11
  -5 -55   4    0.30    0.13
   5  55  -3    0.58    0.16
  -5 -55   3    0.59    0.12
   5  55  -2    0.23    0.28
  -5 -55   2    0.23    0.12
   5  55  -1    0.08    0.10
  -5 -55   1   -0.07    0.09
   5  55   0    0.36    0.14
  -5 -55   0    0.22    0.11
   5  55   1    0.17    0.11
  -5 -55  -1    0.12    0.12
   5  55   2    0.23    0.10
  -5 -55  -2    0.25    0.12
   5  55   3   -0.02    0.12
  -5 -55  -3   -0.12    0.10
   5  55   4   -0.11    0.23
  -5 -55  -4   -0.08    0.12
   5  55   5    0.00    0.31
  -5 -55  -5    0.06    0.34
   5  55   6   -0.02    0.20
  -5 -55  -6    0.17    0.31
   5  57  -8    0.16    0.54
  -5 -57   8    0.11    0.12
   5  57  -7    0.02    0.08
  -5 -57   7    0.06    0.09
   5  57  -6    0.14    0.31
   5  57  -5    0.07    0.12
  -5 -57   5    0.03    0.11
   5  57  -4    0.28    0.11
  -5 -57   4    0.16    0.12
   5  57  -3    1.11    0.41
  -5 -57   3    1.32    0.51
   5  57  -2    0.18    0.13
  -5 -57   2    0.20    0.12
   5  57  -1    0.05    0.13
  -5 -57   1   -0.08    0.13
   5  57   0    0.19    0.13
  -5 -57   0    0.11    0.39
   5  57   1    0.30    0.16
  -5 -57  -1    0.00    0.13
   5  57   2   -0.02    0.12
  -5 -57  -2    0.02    0.11
   5  57   3    0.07    0.12
  -5 -57  -3    0.12    0.09
   5  57   4   -0.04    0.11
  -5 -57  -4    0.02    0.11
   5  57   5    0.18    0.24
  -5 -57  -5    0.87    0.37
   5  57   6   -0.05    0.16
  -5 -57  -6   -0.12    0.30
   5  59  -7   -0.51    0.53
  -5 -59   7   -0.02    0.16
   5  59  -6   -0.01    0.11
  -5 -59   6    0.06    0.14
   5  59  -5    0.14    0.12
  -5 -59   5    0.06    0.15
   5  59  -4    0.78    0.19
  -5 -59   4    1.01    0.19
   5  59  -3    0.10    0.09
  -5 -59   3    0.43    0.13
   5  59  -2   -0.03    0.13
  -5 -59   2   -0.12    0.12
   5  59  -1    0.27    0.13
  -5 -59   1    0.10    0.12
   5  59   0    0.96    0.25
  -5 -59   0    1.05    0.20
   5  59   1    0.03    0.09
  -5 -59  -1    0.12    0.11
   5  59   2   -0.01    0.11
  -5 -59  -2   -0.07    0.10
   5  59   3   -0.18    0.13
  -5 -59  -3    0.02    0.12
   5  59   4    0.02    0.08
  -5 -59  -4    0.15    0.08
   5  59   5   -0.03    0.16
  -5 -59  -5    0.06    0.29
   5  61  -7   -0.08    0.30
  -5 -61   7    0.06    0.13
   5  61  -6    0.04    0.09
  -5 -61   6    0.20    0.14
   5  61  -5   -0.02    0.09
  -5 -61   5   -0.04    0.15
   5  61  -4    0.10    0.10
  -5 -61   4    0.13    0.13
   5  61  -3   -0.06    0.17
  -5 -61   3    0.36    0.25
   5  61  -2   -0.03    0.16
  -5 -61   2    0.04    0.26
   5  61  -1    0.58    0.15
  -5 -61   1    0.50    0.18
   5  61   0    0.42    0.15
  -5 -61   0    0.40    0.17
   5  61   1    0.08    0.11
  -5 -61  -1    0.30    0.12
   5  61   2    0.09    0.12
  -5 -61  -2    0.16    0.14
   5  61   3    0.18    0.17
  -5 -61  -3   -0.05    0.15
   5  61   4    0.07    0.18
  -5 -61  -4    0.42    0.27
   5  61   5   -0.13    0.24
  -5 -61  -5    0.12    0.29
   5  63  -6   -0.04    0.29
  -5 -63   6    0.22    0.17
   5  63  -5    0.14    0.13
  -5 -63   5    0.17    0.14
   5  63  -4   -0.09    0.10
  -5 -63   4   -0.07    0.17
   5  63  -3    0.07    0.14
  -5 -63   3   -0.02    0.12
   5  63  -2    0.05    0.12
  -5 -63   2    0.23    0.18
   5  63  -1    0.18    0.14
  -5 -63   1    0.04    0.13
   5  63   0   -0.02    0.12
  -5 -63   0    0.01    0.11
  -5 -63  -1   -0.08    0.43
   5  63   2    0.15    0.15
  -5 -63  -2    0.18    0.13
   5  63   3    0.20    0.21
  -5 -63  -3    0.01    0.12
   5  63   4    0.01    0.27
  -5 -63  -4   -0.13    0.31
   5  65  -6    0.04    0.29
  -5 -65   6    0.15    0.17
   5  65  -5    0.23    0.36
  -5 -65   5    0.53    0.22
   5  65  -4    0.03    0.14
  -5 -65   4    0.20    0.13
   5  65  -3    0.36    0.16
  -5 -65   3    0.06    0.14
   5  65  -2    0.06    0.12
  -5 -65   2    0.17    0.13
   5  65  -1    0.13    0.15
  -5 -65   1    0.01    0.24
   5  65   0   -0.08    0.13
  -5 -65   0    0.27    0.14
   5  65   1   -0.06    0.13
  -5 -65  -1   -0.03    0.14
   5  65   2   -0.03    0.10
  -5 -65  -2    0.19    0.12
   5  65   3    0.32    0.29
  -5 -65  -3    0.41    0.38
   5  67  -5    0.09    0.31
  -5 -67   5   -0.01    0.16
   5  67  -4    0.06    0.13
  -5 -67   4    0.04    0.14
   5  67  -3   -0.01    0.15
  -5 -67   3    0.19    0.14
   5  67  -2   -0.08    0.11
  -5 -67   2    0.01    0.16
   5  67  -1   -0.07    0.14
  -5 -67   1   -0.01    0.13
   5  67   0   -0.01    0.11
  -5 -67   0    0.21    0.13
   5  67   1   -0.05    0.15
  -5 -67  -1   -0.02    0.17
   5  67   2    0.06    0.21
  -5 -67  -2   -0.16    0.27
   5  67   3   -0.07    0.17
  -5 -67  -3   -0.08    0.29
   5  69  -4   -0.11    0.22
  -5 -69   4    0.00    0.16
   5  69  -3    0.20    0.11
  -5 -69   3    0.05    0.09
   5  69  -2    0.26    0.16
  -5 -69   2   -0.08    0.12
   5  69  -1    0.16    0.15
  -5 -69   1    0.19    0.13
   5  69   0    0.07    0.13
  -5 -69   0   -0.13    0.14
   5  69   1    0.12    0.21
  -5 -69  -1   -0.25    0.31
   5  69   2   -0.01    0.14
  -5 -69  -2    0.12    0.28
   5  71  -4   -0.12    0.22
  -5 -71   4    0.19    0.23
   5  71  -3    0.04    0.19
  -5 -71   3   -0.06    0.19
   5  71  -2    0.12    0.13
  -5 -71   2    0.13    0.21
   5  71  -1    0.11    0.14
  -5 -71   1    0.04    0.13
   5  71   0   -0.01    0.24
  -5 -71   0    0.73    0.46
   5  71   1    0.24    0.27
  -5 -71  -1    0.47    0.42
   5  73  -3   -0.14    0.21
  -5 -73   3    0.02    0.14
   5  73  -2   -0.12    0.16
  -5 -73   2   -0.06    0.16
   5  73  -1   -0.17    0.22
  -5 -73   1    0.54    0.56
   5  73   0   -0.09    0.14
  -5 -73   0   -0.08    0.27
   5  73   1   -0.08    0.11
  -5 -73  -1    0.08    0.34
   5  75  -3    0.02    0.17
  -5 -75   3   -0.12    0.26
   5  75   0    0.15    0.20
  -5 -75   0    0.02    0.39
   6   0 -17   -0.13    0.11
   6   0 -16    0.29    0.11
   6   0 -15   -0.03    0.06
   6   0 -14    0.04    0.06
   6   0 -13    0.04    0.10
   6   0 -12    4.36    0.33
   6   0 -11    0.22    0.11
   6   0 -10    0.18    0.16
   6   0  -9   -0.13    0.11
   6   0  -8    0.87    0.14
   6   0  -7    0.21    0.14
   6   0  -6    8.27    0.41
   6   0  -5    0.04    0.10
   6   0  -4   19.55    0.86
   6   0  -3    0.18    0.10
   6   0  -1   -0.15    0.20
   6   0   0  128.42    7.65
   6   0   2    1.81    0.15
   6   0   3   -0.07    0.07
   6   0   4    0.84    0.10
   6   0   5    0.05    0.08
   6   0   6    0.38    0.08
   6   0   7    0.01    0.06
   6   0   8    0.19    0.08
   6   0   9   -0.05    0.11
   6   0  10    0.57    0.12
   6   0  11    0.22    0.12
   6   0  12    0.00    0.12
   6   0  13   -0.06    0.16
   6   0  14    0.14    0.15
   6   2 -17    0.06    0.07
  -6  -2  17    0.05    0.09
   6   2 -16    0.02    0.10
  -6  -2  16    0.09    0.10
   6   2 -15    0.08    0.08
  -6  -2  15   -0.31    0.35
   6   2 -14    0.11    0.09
  -6  -2  14    0.08    0.08
   6   2 -13    0.12    0.10
  -6  -2  13    0.00    0.09
   6   2 -12    7.65    0.42
  -6  -2  12    7.58    0.60
   6   2 -11    0.33    0.12
  -6  -2  11    0.68    0.13
   6   2 -10    4.83    0.29
  -6  -2  10    5.02    0.27
   6   2  -9    1.86    0.19
  -6  -2   9    1.67    0.19
   6   2  -8   81.71    2.95
  -6  -2   8   83.78    3.63
   6   2  -7   28.01    1.34
  -6  -2   7   30.73    1.27
   6   2  -6   24.08    0.91
  -6  -2   6   23.96    0.99
   6   2  -5    5.79    0.33
  -6  -2   5    6.02    0.38
   6   2  -4    8.51    0.45
  -6  -2   4    8.64    0.45
   6   2  -3   64.75    2.34
  -6  -2   3   63.33    1.83
   6   2  -1    1.38    0.24
  -6  -2   1    1.39    0.26
   6   2   0   51.77    2.78
  -6  -2   0   52.55    2.77
   6   2   1   13.29    0.69
  -6  -2  -1   13.43    0.68
   6   2   2    5.92    0.42
  -6  -2  -2    6.11    0.47
   6   2   3    8.92    0.56
  -6  -2  -3    9.51    0.53
   6   2   4    1.59    0.14
  -6  -2  -4    1.94    0.14
   6   2   5    0.50    0.08
  -6  -2  -5    0.55    0.10
   6   2   6    0.10    0.07
  -6  -2  -6    0.05    0.06
   6   2   7    0.28    0.09
  -6  -2  -7    0.23    0.07
   6   2   8    0.29    0.12
  -6  -2  -8    0.30    0.09
   6   2   9    0.42    0.13
  -6  -2  -9    0.40    0.12
   6   2  10    0.19    0.13
  -6  -2 -10    0.10    0.14
   6   2  11    0.14    0.17
  -6  -2 -11    0.09    0.14
   6   2  12    0.00    0.13
  -6  -2 -12    0.17    0.12
   6   2  13   -0.09    0.13
  -6  -2 -13   -0.03    0.14
   6   2  14   -0.06    0.13
  -6  -2 -14    0.05    0.13
   6   4 -17   -0.43    0.36
  -6  -4  17   -0.02    0.13
   6   4 -16   -0.29    0.54
  -6  -4  16   -0.03    0.11
   6   4 -15    0.04    0.06
  -6  -4  15    0.12    0.07
   6   4 -14    0.07    0.05
  -6  -4  14    0.05    0.08
   6   4 -13   -0.23    0.28
  -6  -4  13   -0.01    0.09
   6   4 -12    0.18    0.10
  -6  -4  12    0.12    0.11
   6   4 -11    1.04    0.23
  -6  -4  11    0.70    0.17
   6   4 -10    0.07    0.12
  -6  -4  10    0.06    0.11
   6   4  -9    0.47    0.24
  -6  -4   9    0.72    0.22
   6   4  -8    3.11    0.25
  -6  -4   8    3.39    0.23
   6   4  -7    2.41    0.22
  -6  -4   7    2.43    0.22
   6   4  -6   31.71    1.54
  -6  -4   6   34.50    1.40
   6   4  -5    0.49    0.12
  -6  -4   5    0.38    0.13
   6   4  -4   13.73    0.63
  -6  -4   4   14.17    0.66
   6   4  -3  184.01    5.02
  -6  -4   3  188.50    5.42
   6   4  -1    0.06    0.14
  -6  -4   1   -0.02    0.15
   6   4   0    6.76    0.47
  -6  -4   0    7.13    0.44
   6   4   1   20.19    0.79
  -6  -4  -1   19.46    0.78
   6   4   2   49.95    2.24
  -6  -4  -2   53.12    2.20
   6   4   3    0.10    0.09
  -6  -4  -3    0.17    0.08
   6   4   4    1.99    0.13
  -6  -4  -4    2.03    0.15
   6   4   5   11.78    0.42
  -6  -4  -5   11.23    0.50
   6   4   6    2.35    0.25
  -6  -4  -6    2.46    0.17
   6   4   7    0.08    0.07
  -6  -4  -7    0.17    0.08
   6   4   8    0.39    0.09
  -6  -4  -8    0.35    0.10
   6   4   9    0.64    0.13
  -6  -4  -9    0.55    0.11
   6   4  10    0.12    0.12
  -6  -4 -10    0.00    0.10
   6   4  11    0.01    0.11
  -6  -4 -11   -0.01    0.14
   6   4  12   -0.04    0.13
  -6  -4 -12    0.06    0.12
   6   4  13    0.22    0.14
  -6  -4 -13   -0.03    0.14
   6   4  14    0.09    0.10
  -6  -4 -14    0.00    0.13
   6   6 -17   -0.39    0.55
  -6  -6  17   -0.03    0.14
   6   6 -16    0.04    0.05
  -6  -6  16    0.03    0.11
   6   6 -15   -0.04    0.07
  -6  -6  15   -0.02    0.06
   6   6 -14   -0.04    0.06
  -6  -6  14   -0.07    0.08
   6   6 -13    0.26    0.12
  -6  -6  13    0.29    0.10
   6   6 -12    0.62    0.12
  -6  -6  12    0.76    0.12
   6   6 -11    1.38    0.21
  -6  -6  11    1.27    0.18
   6   6 -10    0.24    0.15
  -6  -6  10    0.34    0.13
   6   6  -9    0.09    0.12
  -6  -6   9    0.00    0.13
   6   6  -8    5.99    0.35
  -6  -6   8    6.09    0.37
   6   6  -7    4.03    0.35
  -6  -6   7    3.85    0.32
   6   6  -6    0.13    0.14
  -6  -6   6    0.17    0.12
   6   6  -5   28.85    1.12
  -6  -6   5   30.54    1.20
   6   6  -4    5.26    0.30
  -6  -6   4    5.05    0.32
   6   6  -3   25.00    0.99
  -6  -6   3   25.43    1.27
   6   6  -2  114.05    5.61
  -6  -6   2  110.53    4.72
   6   6   0    3.67    0.21
  -6  -6   0    3.43    0.23
   6   6   1  184.18    5.12
  -6  -6  -1  194.69    5.27
   6   6   2    8.63    0.40
  -6  -6  -2    8.70    0.44
   6   6   3    0.06    0.11
  -6  -6  -3    0.12    0.11
   6   6   4    7.35    0.29
  -6  -6  -4    7.44    0.31
   6   6   5    4.93    0.23
  -6  -6  -5    4.79    0.29
   6   6   6    0.61    0.11
  -6  -6  -6    0.55    0.09
   6   6   7   -0.04    0.09
  -6  -6  -7    0.06    0.08
   6   6   8    0.40    0.11
  -6  -6  -8    0.32    0.11
   6   6   9    0.62    0.15
  -6  -6  -9    0.53    0.20
   6   6  10   -0.03    0.15
  -6  -6 -10    0.08    0.14
   6   6  11    0.21    0.12
  -6  -6 -11    0.09    0.11
   6   6  12    0.04    0.14
  -6  -6 -12    0.04    0.16
   6   6  13   -0.11    0.22
  -6  -6 -13    0.10    0.22
   6   6  14    0.05    0.14
  -6  -6 -14   -0.14    0.22
  -6  -6 -15   -0.43    0.33
   6   8 -17   -0.28    0.40
  -6  -8  17    0.00    0.12
   6   8 -16    0.08    0.07
  -6  -8  16   -0.07    0.11
   6   8 -15    0.00    0.07
  -6  -8  15   -0.06    0.09
   6   8 -14    0.05    0.19
  -6  -8  14    0.08    0.09
   6   8 -13    0.01    0.11
  -6  -8  13    0.15    0.08
   6   8 -12    0.23    0.10
  -6  -8  12    0.18    0.10
   6   8 -11    0.15    0.13
  -6  -8  11    0.09    0.10
   6   8 -10    1.56    0.29
  -6  -8  10    1.93    0.22
   6   8  -9    0.73    0.14
  -6  -8   9    0.63    0.15
   6   8  -8    0.44    0.13
  -6  -8   8    0.44    0.10
   6   8  -7    3.29    0.25
  -6  -8   7    3.56    0.32
   6   8  -6   12.02    0.59
  -6  -8   6   12.03    0.54
   6   8  -5    0.87    0.13
  -6  -8   5    1.01    0.18
   6   8  -4   13.99    0.64
  -6  -8   4   14.45    0.74
   6   8  -3   20.22    0.89
  -6  -8   3   18.73    0.85
   6   8  -2   49.43    1.74
  -6  -8   2   49.20    1.89
   6   8  -1    0.32    0.19
  -6  -8   1    0.39    0.15
   6   8   0   11.18    0.65
  -6  -8   0   10.91    0.63
   6   8   1    1.85    0.15
  -6  -8  -1    1.99    0.15
   6   8   2   48.13    1.62
  -6  -8  -2   49.11    1.52
   6   8   3   15.64    0.58
  -6  -8  -3   15.01    0.59
   6   8   4    2.15    0.20
  -6  -8  -4    1.91    0.26
   6   8   5    0.24    0.14
  -6  -8  -5    0.18    0.07
   6   8   6    1.36    0.15
  -6  -8  -6    1.10    0.13
   6   8   7    0.18    0.07
  -6  -8  -7    0.15    0.06
   6   8   8    0.36    0.08
  -6  -8  -8    0.37    0.08
   6   8   9    0.36    0.11
  -6  -8  -9    0.26    0.09
   6   8  10    0.10    0.12
  -6  -8 -10   -0.05    0.06
   6   8  11   -0.07    0.12
  -6  -8 -11    0.11    0.12
   6   8  12   -0.12    0.13
  -6  -8 -12   -0.02    0.12
   6   8  13    0.17    0.14
  -6  -8 -13   -0.15    0.18
   6   8  14    0.09    0.22
  -6  -8 -14    0.09    0.16
   6   8  15   -0.22    0.28
  -6  -8 -15   -0.09    0.24
   6  10 -17    0.30    0.47
  -6 -10  17   -0.07    0.11
   6  10 -16   -0.01    0.05
  -6 -10  16   -0.03    0.11
   6  10 -15    0.18    0.08
  -6 -10  15    0.08    0.12
   6  10 -14    0.01    0.06
  -6 -10  14    0.04    0.11
   6  10 -13    0.17    0.11
  -6 -10  13   -0.05    0.10
   6  10 -12    0.05    0.09
  -6 -10  12    0.09    0.10
   6  10 -11    2.82    0.20
  -6 -10  11    3.03    0.27
   6  10 -10   -0.05    0.12
  -6 -10  10   -0.06    0.13
   6  10  -9    0.09    0.12
  -6 -10   9    0.14    0.12
   6  10  -8    0.70    0.15
  -6 -10   8    0.85    0.15
   6  10  -7   11.84    0.51
  -6 -10   7   11.31    0.58
   6  10  -6    0.86    0.15
  -6 -10   6    0.85    0.14
   6  10  -5   21.78    0.93
  -6 -10   5   21.24    0.90
   6  10  -4    0.09    0.11
  -6 -10   4    0.05    0.12
   6  10  -3    2.35    0.17
  -6 -10   3    2.07    0.17
   6  10  -2    8.31    0.44
  -6 -10   2    7.97    0.43
   6  10  -1   38.98    1.59
  -6 -10   1   42.72    2.56
   6  10   0    0.48    0.11
  -6 -10   0    0.43    0.12
   6  10   1   18.59    0.80
  -6 -10  -1   19.76    0.75
   6  10   2   34.53    1.19
  -6 -10  -2   37.17    1.24
   6  10   3   46.38    1.43
  -6 -10  -3   48.77    1.32
   6  10   4    0.32    0.08
  -6 -10  -4    0.25    0.09
   6  10   5    3.06    0.22
  -6 -10  -5    3.40    0.21
   6  10   6    0.27    0.10
  -6 -10  -6    0.16    0.06
   6  10   7    2.97    0.16
  -6 -10  -7    3.00    0.16
   6  10   8   -0.01    0.10
  -6 -10  -8    0.16    0.09
   6  10   9   -0.10    0.10
  -6 -10  -9   -0.02    0.13
   6  10  10    0.01    0.15
  -6 -10 -10   -0.15    0.10
   6  10  11    0.04    0.14
  -6 -10 -11    0.01    0.15
   6  10  12   -0.23    0.15
  -6 -10 -12   -0.07    0.16
   6  10  13   -0.01    0.13
  -6 -10 -13   -0.10    0.15
   6  10  14   -0.24    0.22
  -6 -10 -14    0.13    0.22
   6  10  15   -0.11    0.27
  -6 -10 -15    0.07    0.25
   6  12 -17   -0.39    0.53
  -6 -12  17   -0.04    0.12
   6  12 -16    0.07    0.07
  -6 -12  16    0.14    0.13
   6  12 -15   -0.12    0.45
  -6 -12  15   -0.06    0.11
   6  12 -14    0.36    0.10
  -6 -12  14    0.57    0.15
   6  12 -13    0.00    0.10
  -6 -12  13    0.03    0.13
   6  12 -12    0.09    0.09
  -6 -12  12    0.07    0.15
   6  12 -11    0.21    0.11
  -6 -12  11    0.04    0.13
   6  12 -10    2.50    0.22
  -6 -12  10    2.43    0.31
   6  12  -9    2.12    0.26
  -6 -12   9    1.74    0.23
   6  12  -8    2.48    0.20
  -6 -12   8    2.46    0.21
   6  12  -7    3.79    0.26
  -6 -12   7    4.20    0.26
   6  12  -6    5.71    0.42
  -6 -12   6    5.35    0.47
   6  12  -5   13.57    0.61
  -6 -12   5   13.24    0.67
   6  12  -4   56.76    2.07
  -6 -12   4   59.91    2.11
   6  12  -3    2.13    0.18
  -6 -12   3    2.18    0.21
   6  12  -2   27.76    1.20
  -6 -12   2   27.78    1.21
   6  12  -1   69.24    2.31
  -6 -12   1   70.16    2.35
   6  12   0   67.41    2.49
  -6 -12   0   68.77    2.22
   6  12   1   14.90    0.95
  -6 -12  -1   17.20    1.60
   6  12   2    0.31    0.10
  -6 -12  -2    0.28    0.09
   6  12   3    4.09    0.24
  -6 -12  -3    4.30    0.22
   6  12   4   20.87    0.76
  -6 -12  -4   19.87    0.85
   6  12   5    0.21    0.09
  -6 -12  -5    0.22    0.06
   6  12   6    0.75    0.12
  -6 -12  -6    0.59    0.07
   6  12   7   -0.06    0.11
  -6 -12  -7   -0.02    0.07
   6  12   8    0.71    0.11
  -6 -12  -8    0.63    0.10
   6  12   9    0.31    0.16
  -6 -12  -9    0.42    0.22
   6  12  10    0.04    0.10
  -6 -12 -10    0.08    0.11
   6  12  11    0.09    0.13
  -6 -12 -11   -0.01    0.24
   6  12  12    0.05    0.11
  -6 -12 -12    0.04    0.13
   6  12  13   -0.11    0.14
  -6 -12 -13    0.21    0.15
   6  12  14    0.05    0.23
  -6 -12 -14   -0.13    0.38
   6  12  15    0.06    0.21
  -6 -12 -15    0.05    0.15
   6  14 -16    0.89    0.79
  -6 -14  16    0.01    0.12
   6  14 -15    0.00    0.04
  -6 -14  15    0.03    0.11
   6  14 -14    0.06    0.07
  -6 -14  14    0.08    0.12
   6  14 -13    0.06    0.07
  -6 -14  13    0.09    0.08
   6  14 -12   -0.01    0.07
  -6 -14  12    0.00    0.09
   6  14 -11    0.50    0.29
  -6 -14  11    1.05    0.18
   6  14 -10    0.32    0.13
  -6 -14  10    0.30    0.12
   6  14  -9    0.01    0.12
  -6 -14   9   -0.02    0.11
   6  14  -8    0.05    0.11
  -6 -14   8    0.20    0.12
   6  14  -7    6.91    0.35
  -6 -14   7    7.15    0.38
   6  14  -6   -0.10    0.10
  -6 -14   6    0.06    0.10
   6  14  -5    3.28    0.25
  -6 -14   5    3.55    0.25
   6  14  -4   16.40    0.75
  -6 -14   4   17.56    0.86
   6  14  -3   16.18    0.75
  -6 -14   3   16.39    0.72
   6  14  -2    0.05    0.13
  -6 -14   2    0.01    0.08
   6  14  -1   23.14    1.13
  -6 -14   1   23.68    0.98
   6  14   0    6.16    0.49
  -6 -14   0    6.70    0.56
   6  14   1   13.36    0.58
  -6 -14  -1   14.36    0.64
   6  14   2   15.29    0.61
  -6 -14  -2   17.13    0.65
   6  14   3    0.76    0.10
  -6 -14  -3    0.65    0.10
   6  14   4    8.43    0.35
  -6 -14  -4    8.62    0.37
   6  14   5   -0.10    0.08
  -6 -14  -5    0.05    0.05
   6  14   6    6.77    0.56
  -6 -14  -6    5.34    0.41
   6  14   7   -0.15    0.09
  -6 -14  -7    0.01    0.06
   6  14   8    0.35    0.12
  -6 -14  -8    0.51    0.09
   6  14   9   -0.04    0.10
  -6 -14  -9   -0.03    0.08
   6  14  10    0.08    0.12
  -6 -14 -10   -0.01    0.12
   6  14  11   -0.13    0.16
  -6 -14 -11    0.07    0.16
   6  14  12    0.02    0.21
  -6 -14 -12    0.09    0.47
   6  14  13   -0.11    0.13
  -6 -14 -13   -0.03    0.12
   6  14  14    0.00    0.23
  -6 -14 -14   -0.18    0.27
   6  14  15    0.08    0.15
  -6 -14 -15   -0.01    0.16
   6  16 -16   -0.26    0.52
  -6 -16  16   -0.05    0.08
   6  16 -15    0.07    0.05
  -6 -16  15   -0.10    0.09
   6  16 -14    0.11    0.06
  -6 -16  14    0.07    0.08
   6  16 -13    0.04    0.06
  -6 -16  13    0.05    0.08
   6  16 -12    0.00    0.06
  -6 -16  12   -0.05    0.08
   6  16 -11    0.10    0.11
  -6 -16  11    0.17    0.10
   6  16 -10    0.20    0.11
  -6 -16  10    0.03    0.10
   6  16  -9    1.06    0.16
  -6 -16   9    1.00    0.14
   6  16  -8   -0.01    0.12
  -6 -16   8    0.10    0.10
   6  16  -7    0.34    0.12
  -6 -16   7    0.41    0.13
   6  16  -6    2.36    0.20
  -6 -16   6    1.75    0.17
   6  16  -5   34.21    1.38
  -6 -16   5   32.39    1.30
   6  16  -4    0.58    0.13
  -6 -16   4    0.44    0.12
   6  16  -3   15.48    0.80
  -6 -16   3   15.52    0.66
   6  16  -2    5.76    0.38
  -6 -16   2    5.74    0.33
   6  16  -1    6.95    0.42
  -6 -16   1    6.72    0.40
   6  16   0    0.26    0.16
  -6 -16   0    0.25    0.10
   6  16   1   29.83    1.05
  -6 -16  -1   32.42    1.16
   6  16   2    5.36    0.33
  -6 -16  -2    5.78    0.31
   6  16   3   13.64    0.76
  -6 -16  -3   13.38    0.74
   6  16   4    2.44    0.17
  -6 -16  -4    2.71    0.16
   6  16   5   14.31    0.52
  -6 -16  -5   13.91    0.47
   6  16   6    3.69    0.22
  -6 -16  -6    2.85    0.16
   6  16   7   -0.08    0.11
  -6 -16  -7    0.01    0.06
   6  16   8    1.42    0.14
  -6 -16  -8    1.47    0.15
   6  16   9    0.96    0.19
  -6 -16  -9    0.90    0.13
   6  16  10    0.13    0.14
  -6 -16 -10    0.37    0.13
   6  16  11    0.12    0.14
  -6 -16 -11    0.01    0.12
   6  16  12    0.08    0.11
  -6 -16 -12   -0.15    0.13
  -6 -16 -13   -0.20    0.28
   6  16  14    0.57    0.27
  -6 -16 -14    0.04    0.21
   6  18 -16    0.04    0.46
  -6 -18  16    0.00    0.09
   6  18 -15    0.04    0.05
  -6 -18  15    0.08    0.08
   6  18 -14    0.06    0.02
  -6 -18  14   -0.06    0.07
   6  18 -13    0.01    0.05
  -6 -18  13   -0.07    0.10
   6  18 -12    0.00    0.06
  -6 -18  12   -0.46    0.34
   6  18 -11    0.40    0.32
  -6 -18  11    0.43    0.11
   6  18 -10   -0.01    0.10
  -6 -18  10   -0.02    0.15
   6  18  -9    1.08    0.17
  -6 -18   9    1.26    0.15
   6  18  -8    0.00    0.10
  -6 -18   8    0.19    0.13
   6  18  -7    4.65    0.29
  -6 -18   7    4.73    0.28
   6  18  -6    8.77    0.39
  -6 -18   6    9.19    0.47
   6  18  -5    9.87    0.65
  -6 -18   5   10.09    0.70
   6  18  -4    1.72    0.17
  -6 -18   4    1.78    0.19
   6  18  -3    8.36    0.68
  -6 -18   3    8.19    0.67
   6  18  -2   26.00    1.09
  -6 -18   2   27.07    1.12
   6  18  -1   90.66    2.79
  -6 -18   1   87.65    2.82
   6  18   0    0.73    0.10
  -6 -18   0    0.66    0.12
   6  18   1    3.48    0.22
  -6 -18  -1    3.63    0.21
   6  18   2   29.17    1.23
  -6 -18  -2   34.94    1.25
   6  18   3   15.55    0.59
  -6 -18  -3   15.37    0.62
   6  18   4   11.85    0.40
  -6 -18  -4   11.40    0.43
   6  18   5    0.44    0.09
  -6 -18  -5    0.40    0.07
   6  18   6    1.45    0.13
  -6 -18  -6    1.50    0.10
   6  18   7    0.06    0.14
  -6 -18  -7    0.01    0.07
   6  18   8    3.28    0.32
  -6 -18  -8    2.62    0.36
   6  18   9    0.24    0.16
  -6 -18  -9    0.24    0.12
   6  18  10    0.30    0.11
  -6 -18 -10    0.49    0.14
   6  18  11   -0.01    0.10
  -6 -18 -11    0.02    0.12
   6  18  12   -0.01    0.10
  -6 -18 -12    0.02    0.10
   6  18  13   -0.23    0.26
  -6 -18 -13   -0.07    0.35
   6  18  14   -0.05    0.18
  -6 -18 -14    0.19    0.19
   6  20 -15    0.03    0.05
  -6 -20  15    0.02    0.10
   6  20 -14   -0.02    0.05
  -6 -20  14    0.05    0.09
   6  20 -13    0.54    0.36
  -6 -20  13    0.45    0.12
   6  20 -12    0.03    0.05
  -6 -20  12    0.01    0.12
   6  20 -11    0.16    0.10
  -6 -20  11   -0.06    0.12
   6  20 -10    0.24    0.10
  -6 -20  10    0.23    0.13
   6  20  -9    2.92    0.20
  -6 -20   9    3.18    0.22
   6  20  -8    0.06    0.11
  -6 -20   8    0.21    0.09
   6  20  -7    0.60    0.11
  -6 -20   7    0.47    0.11
   6  20  -6    0.40    0.11
  -6 -20   6    0.32    0.12
   6  20  -5    5.82    0.35
  -6 -20   5    6.67    0.33
   6  20  -4    3.13    0.23
  -6 -20   4    3.06    0.23
   6  20  -3   11.35    0.59
  -6 -20   3   11.94    0.65
   6  20  -2    5.39    0.33
  -6 -20   2    5.15    0.33
   6  20  -1    3.43    0.25
  -6 -20   1    3.52    0.24
   6  20   0   27.70    1.07
  -6 -20   0   27.83    1.12
   6  20   1   24.50    0.96
  -6 -20  -1   24.78    1.06
   6  20   2    2.29    0.23
  -6 -20  -2    2.29    0.24
   6  20   3    4.31    0.23
  -6 -20  -3    4.93    0.29
   6  20   4    0.25    0.06
  -6 -20  -4    0.07    0.06
   6  20   5    0.94    0.10
  -6 -20  -5    0.89    0.08
   6  20   6    0.01    0.05
  -6 -20  -6    0.02    0.03
   6  20   7    0.76    0.10
  -6 -20  -7    0.50    0.08
   6  20   8    0.06    0.07
  -6 -20  -8    0.05    0.07
   6  20   9    0.18    0.07
  -6 -20  -9    0.25    0.09
   6  20  10    0.06    0.08
  -6 -20 -10    0.24    0.11
   6  20  11   -0.01    0.09
  -6 -20 -11   -0.17    0.26
   6  20  12   -0.20    0.23
  -6 -20 -12    0.07    0.29
   6  20  13   -0.30    0.64
  -6 -20 -13    0.05    0.31
   6  20  14    0.31    0.23
  -6 -20 -14    0.19    0.25
   6  22 -15    0.23    0.54
  -6 -22  15   -0.06    0.11
   6  22 -14    0.16    0.06
  -6 -22  14    0.43    0.12
   6  22 -13    0.12    0.06
  -6 -22  13    0.14    0.11
   6  22 -12    0.11    0.08
  -6 -22  12   -0.05    0.12
   6  22 -11   -0.11    0.10
  -6 -22  11    0.00    0.09
   6  22 -10    2.30    0.20
  -6 -22  10    2.53    0.17
   6  22  -9    3.89    0.27
  -6 -22   9    4.10    0.26
   6  22  -8    4.87    0.40
  -6 -22   8    4.54    0.37
   6  22  -7    0.73    0.16
  -6 -22   7    0.64    0.12
   6  22  -6    3.47    0.27
  -6 -22   6    3.45    0.25
   6  22  -5   46.30    1.49
  -6 -22   5   53.24    1.73
   6  22  -4   23.96    1.21
  -6 -22   4   23.46    1.23
   6  22  -3    4.63    0.29
  -6 -22   3    4.52    0.29
   6  22  -2    0.11    0.11
  -6 -22   2    0.09    0.10
   6  22  -1   34.67    1.27
  -6 -22   1   33.90    1.35
   6  22   0   48.58    1.65
  -6 -22   0   46.48    1.71
   6  22   1   30.09    1.43
  -6 -22  -1   30.32    1.63
   6  22   2    3.88    0.22
  -6 -22  -2    4.54    0.27
   6  22   3   -0.07    0.08
  -6 -22  -3    0.18    0.09
   6  22   4   10.13    0.40
  -6 -22  -4    9.13    0.38
   6  22   5    7.97    0.29
  -6 -22  -5    6.21    0.26
   6  22   6    0.01    0.06
  -6 -22  -6    0.05    0.04
   6  22   7    0.67    0.08
  -6 -22  -7    0.67    0.08
   6  22   8    0.16    0.05
  -6 -22  -8    0.28    0.07
   6  22   9    0.49    0.06
  -6 -22  -9    0.70    0.09
   6  22  10    0.03    0.04
  -6 -22 -10    0.04    0.07
   6  22  11    0.01    0.04
  -6 -22 -11    0.06    0.07
   6  22  12    0.12    0.25
  -6 -22 -12    0.04    0.57
   6  22  13    0.34    0.35
  -6 -22 -13   -0.11    0.31
   6  24 -15    0.38    0.57
  -6 -24  15    0.03    0.11
   6  24 -14    0.20    0.05
  -6 -24  14    0.33    0.11
   6  24 -13    0.08    0.05
  -6 -24  13    0.20    0.11
   6  24 -12    0.05    0.07
  -6 -24  12    0.08    0.09
   6  24 -11    2.64    0.26
  -6 -24  11    2.33    0.26
   6  24 -10    2.77    0.24
  -6 -24  10    2.57    0.17
   6  24  -9    1.78    0.17
  -6 -24   9    1.95    0.19
   6  24  -8    0.09    0.09
  -6 -24   8    0.12    0.10
   6  24  -7   18.35    0.69
  -6 -24   7   19.06    0.71
   6  24  -6   15.79    0.64
  -6 -24   6   16.34    0.62
   6  24  -5   10.08    0.49
  -6 -24   5   10.62    0.43
   6  24  -4    7.64    0.38
  -6 -24   4    7.88    0.45
   6  24  -3   14.67    0.65
  -6 -24   3   14.41    0.66
   6  24  -2   22.63    0.96
  -6 -24   2   22.17    0.99
   6  24  -1   15.63    0.71
  -6 -24   1   16.60    0.75
   6  24   0    6.97    0.34
  -6 -24   0    7.44    0.40
   6  24   1   27.31    1.92
  -6 -24  -1   29.55    2.44
   6  24   2   11.21    0.45
  -6 -24  -2   10.96    0.51
   6  24   3    2.85    0.17
  -6 -24  -3    2.68    0.19
   6  24   4    6.78    0.28
  -6 -24  -4    5.86    0.26
   6  24   5    0.24    0.08
  -6 -24  -5    0.13    0.02
   6  24   6    3.57    0.25
  -6 -24  -6    3.50    0.37
   6  24   7    0.19    0.10
  -6 -24  -7    0.15    0.22
   6  24   8    2.64    0.33
  -6 -24  -8    2.17    0.38
   6  24  10    0.37    0.24
  -6 -24 -10    0.07    0.27
   6  24  11    0.04    0.29
  -6 -24 -11   -0.09    0.33
   6  24  12   -0.20    0.29
  -6 -24 -12    0.37    0.35
   6  24  13   -0.19    0.26
  -6 -24 -13    0.36    0.30
   6  26 -14    0.00    0.03
  -6 -26  14   -0.10    0.09
   6  26 -13    0.06    0.04
  -6 -26  13    0.04    0.11
   6  26 -12    0.16    0.04
  -6 -26  12    0.63    0.13
   6  26 -11    0.07    0.09
  -6 -26  11    0.12    0.11
   6  26 -10    0.08    0.13
  -6 -26  10   -0.09    0.09
   6  26  -9   -0.16    0.11
  -6 -26   9    0.05    0.10
   6  26  -8    5.66    0.35
  -6 -26   8    5.81    0.33
   6  26  -7    2.43    0.26
  -6 -26   7    3.01    0.22
   6  26  -6    0.10    0.10
  -6 -26   6    0.05    0.08
   6  26  -5    0.04    0.12
  -6 -26   5    0.10    0.08
   6  26  -4    0.50    0.12
  -6 -26   4    0.54    0.09
   6  26  -3   43.95    2.28
  -6 -26   3   38.99    1.78
   6  26  -2    5.15    0.33
  -6 -26   2    5.13    0.33
   6  26  -1    0.17    0.10
  -6 -26   1    0.11    0.08
   6  26   0    4.76    0.26
  -6 -26   0    4.77    0.31
   6  26   1   32.78    1.06
  -6 -26  -1   34.24    1.19
   6  26   2    0.85    0.12
  -6 -26  -2    1.04    0.11
   6  26   3    1.86    0.12
  -6 -26  -3    1.91    0.16
   6  26   4    9.76    0.34
  -6 -26  -4    6.44    0.31
   6  26   6   -0.01    0.16
  -6 -26  -6    0.32    0.20
   6  26   7    0.28    0.16
  -6 -26  -7    0.17    0.17
   6  26   8    1.45    0.32
  -6 -26  -8    1.16    0.30
   6  26   9   -0.04    0.21
  -6 -26  -9    0.16    0.27
   6  26  10    0.16    0.26
  -6 -26 -10    0.12    0.24
  -6 -26 -11    0.27    0.44
   6  26  12   -0.01    0.27
  -6 -26 -12    0.15    0.23
  -6 -26 -13   -0.14    0.32
   6  28 -14    0.61    0.57
  -6 -28  14    0.23    0.12
   6  28 -13   -0.01    0.03
  -6 -28  13    0.18    0.10
   6  28 -12    0.22    0.06
  -6 -28  12    0.23    0.09
   6  28 -11    0.79    0.13
  -6 -28  11    1.00    0.14
   6  28 -10    0.69    0.15
  -6 -28  10    1.08    0.26
   6  28  -9    0.13    0.15
  -6 -28   9    0.24    0.10
   6  28  -8    2.06    0.20
  -6 -28   8    1.86    0.16
   6  28  -7   11.60    0.44
  -6 -28   7   12.11    0.46
   6  28  -6    0.22    0.10
  -6 -28   6    0.29    0.10
   6  28  -5   -0.02    0.12
  -6 -28   5   -0.09    0.09
   6  28  -4    1.47    0.16
  -6 -28   4    1.40    0.16
   6  28  -3   18.98    0.81
  -6 -28   3   19.11    0.81
   6  28  -2    1.62    0.16
  -6 -28   2    1.48    0.16
   6  28  -1    5.95    0.36
  -6 -28   1    5.97    0.36
   6  28   0    1.13    0.22
  -6 -28   0    0.78    0.17
   6  28   1    5.94    0.33
  -6 -28  -1    5.20    0.31
   6  28   2    3.78    0.28
  -6 -28  -2    3.47    0.25
   6  28   3   11.72    0.39
  -6 -28  -3   10.61    0.46
   6  28   4    2.88    0.20
  -6 -28  -4    2.03    0.11
   6  28   5    2.04    0.21
  -6 -28  -5    1.70    0.33
   6  28   6    0.15    0.12
  -6 -28  -6    0.48    0.23
   6  28   7    0.83    0.17
  -6 -28  -7    1.04    0.31
   6  28   9    0.04    0.17
  -6 -28  -9    0.11    0.23
   6  28  10    0.13    0.26
  -6 -28 -10    0.25    0.26
   6  28  11   -0.01    0.33
  -6 -28 -11   -0.16    0.38
   6  28  12   -0.03    0.33
  -6 -28 -12    0.07    0.29
   6  30 -14   -0.30    0.53
  -6 -30  14    0.11    0.13
   6  30 -13   -0.28    0.66
  -6 -30  13    0.23    0.17
   6  30 -12    0.59    0.18
  -6 -30  12    0.29    0.14
   6  30 -11    0.45    0.09
  -6 -30  11    0.51    0.10
   6  30 -10    0.80    0.12
  -6 -30  10    0.79    0.12
   6  30  -9    0.09    0.10
  -6 -30   9   -0.01    0.08
   6  30  -8    1.26    0.17
  -6 -30   8    1.72    0.13
   6  30  -7   10.15    0.45
  -6 -30   7   10.19    0.41
   6  30  -6    0.57    0.14
  -6 -30   6    0.63    0.12
   6  30  -5    0.62    0.12
  -6 -30   5    0.72    0.12
   6  30  -4    0.11    0.09
  -6 -30   4    0.10    0.07
   6  30  -3   23.93    0.97
  -6 -30   3   25.35    0.99
   6  30  -2    2.23    0.19
  -6 -30   2    2.08    0.18
   6  30  -1    4.56    0.39
  -6 -30   1    4.60    0.41
   6  30   0   25.15    1.02
  -6 -30   0   23.27    0.93
   6  30   1   34.59    1.08
  -6 -30  -1   34.29    1.14
   6  30   2    0.61    0.14
  -6 -30  -2    0.24    0.19
   6  30   3    0.06    0.08
  -6 -30  -3    0.01    0.04
   6  30   4    6.28    0.47
  -6 -30  -4    5.51    0.29
   6  30   5    4.33    0.33
  -6 -30  -5    3.12    0.28
   6  30   6    0.48    0.19
  -6 -30  -6    0.33    0.21
   6  30   7    0.36    0.17
  -6 -30  -7   -0.05    0.23
   6  30   8    1.10    0.23
  -6 -30  -8    1.31    0.26
   6  30   9    0.08    0.16
  -6 -30  -9    0.14    0.23
   6  30  10    0.09    0.17
  -6 -30 -10   -0.03    0.24
   6  30  11    0.22    0.30
  -6 -30 -11    0.26    0.29
   6  30  12    0.50    0.33
  -6 -30 -12    0.05    0.24
   6  32 -13    0.01    0.03
  -6 -32  13   -0.02    0.05
   6  32 -12    0.45    0.05
  -6 -32  12    1.63    0.24
   6  32 -11    0.17    0.05
  -6 -32  11    0.30    0.10
   6  32 -10    1.19    0.48
  -6 -32  10    0.71    0.17
   6  32  -9   -0.05    0.10
  -6 -32   9   -0.03    0.07
   6  32  -8   13.30    0.56
  -6 -32   8   13.79    0.53
   6  32  -7    8.45    0.43
  -6 -32   7    8.04    0.34
   6  32  -6    7.42    0.45
  -6 -32   6    6.91    0.41
   6  32  -5    0.84    0.13
  -6 -32   5    0.84    0.10
   6  32  -4   10.57    0.47
  -6 -32   4   10.86    0.47
   6  32  -3   41.46    1.33
  -6 -32   3   42.47    1.50
   6  32  -2   38.00    1.79
  -6 -32   2   38.46    1.72
   6  32  -1    0.26    0.14
  -6 -32   1    0.41    0.12
   6  32   0    1.00    0.18
  -6 -32   0    1.20    0.14
   6  32   1    4.21    0.24
  -6 -32  -1    3.51    0.22
   6  32   2   13.92    0.61
  -6 -32  -2   13.64    0.52
   6  32   3    2.14    0.14
  -6 -32  -3    2.01    0.14
   6  32   4    0.22    0.09
  -6 -32  -4    0.13    0.03
   6  32   5   -0.16    0.17
  -6 -32  -5    1.04    0.22
   6  32   6    0.58    0.15
  -6 -32  -6    0.40    0.21
   6  32   8    0.05    0.15
  -6 -32  -8   -0.11    0.20
   6  32   9   -0.04    0.18
  -6 -32  -9   -0.14    0.26
   6  32  10   -0.31    0.20
  -6 -32 -10    0.04    0.22
   6  32  11   -0.09    0.28
  -6 -32 -11    0.21    0.25
   6  34 -13   -0.29    0.62
  -6 -34  13   -0.06    0.12
   6  34 -12    0.06    0.02
  -6 -34  12    0.09    0.04
   6  34 -11   -0.01    0.04
  -6 -34  11   -0.01    0.06
   6  34 -10    0.52    0.09
  -6 -34  10    0.46    0.08
   6  34  -9    0.04    0.09
  -6 -34   9   -0.13    0.12
   6  34  -8    1.65    0.17
  -6 -34   8    1.53    0.14
   6  34  -7    0.73    0.12
  -6 -34   7    0.56    0.10
   6  34  -6    1.75    0.17
  -6 -34   6    1.81    0.16
   6  34  -5    0.02    0.13
  -6 -34   5    0.00    0.10
   6  34  -4   10.24    0.45
  -6 -34   4    9.70    0.46
   6  34  -3    0.19    0.13
  -6 -34   3    0.30    0.09
   6  34  -2    2.78    0.34
  -6 -34   2    2.70    0.31
   6  34  -1    5.49    0.34
  -6 -34   1    4.78    0.34
   6  34   0    0.98    0.13
  -6 -34   0    0.89    0.13
   6  34   1    0.02    0.07
  -6 -34  -1    0.14    0.08
   6  34   2    1.52    0.13
  -6 -34  -2    1.38    0.11
   6  34   3    0.25    0.11
  -6 -34  -3    0.32    0.06
   6  34   4    0.70    0.07
  -6 -34  -4    0.88    0.08
   6  34   5    0.06    0.16
  -6 -34  -5   -0.02    0.21
   6  34   6    0.74    0.19
  -6 -34  -6    1.25    0.54
   6  34   7   -0.01    0.18
  -6 -34  -7   -0.02    0.24
   6  34   8    0.84    0.24
  -6 -34  -8    0.88    0.28
   6  34   9    0.00    0.22
  -6 -34  -9   -0.22    0.26
   6  34  10    0.45    0.35
  -6 -34 -10    0.11    0.25
   6  34  11   -0.13    0.28
  -6 -34 -11   -0.07    0.23
   6  36 -13   -0.78    0.72
  -6 -36  13   -0.09    0.14
   6  36 -12    0.15    0.58
  -6 -36  12    0.56    0.16
   6  36 -11    0.05    0.02
  -6 -36  11    0.04    0.04
   6  36 -10    0.14    0.05
  -6 -36  10    0.11    0.07
   6  36  -9    0.42    0.38
  -6 -36   9    0.10    0.09
   6  36  -8    2.31    0.21
  -6 -36   8    2.00    0.14
   6  36  -7    0.16    0.11
  -6 -36   7    0.28    0.06
   6  36  -6    3.41    0.25
  -6 -36   6    3.86    0.21
   6  36  -5    0.53    0.14
  -6 -36   5    0.98    0.14
   6  36  -4    7.77    0.50
  -6 -36   4    9.04    0.42
   6  36  -3    0.53    0.14
  -6 -36   3    0.40    0.12
   6  36  -2    0.24    0.12
  -6 -36   2    0.11    0.10
   6  36  -1    0.03    0.10
  -6 -36   1    0.08    0.23
   6  36   0    6.92    0.34
  -6 -36   0    5.84    0.32
   6  36   1    4.78    0.29
  -6 -36  -1    4.57    0.27
   6  36   2    0.06    0.10
  -6 -36  -2    0.12    0.06
   6  36   3    0.23    0.12
  -6 -36  -3    0.12    0.05
   6  36   4    0.07    0.05
  -6 -36  -4    0.00    0.04
   6  36   5    3.20    0.32
  -6 -36  -5    2.81    0.36
  -6 -36  -6    1.07    0.32
   6  36   7   -0.02    0.22
  -6 -36  -7   -0.18    0.22
   6  36   8    0.22    0.24
  -6 -36  -8   -0.07    0.28
   6  36  10   -0.01    0.27
  -6 -36 -10    0.10    0.29
   6  36  11    0.24    0.44
  -6 -36 -11    0.08    0.25
   6  38 -12    0.22    0.79
  -6 -38  12    0.33    0.14
   6  38 -11   -0.08    0.42
  -6 -38  11   -0.01    0.11
   6  38 -10    0.26    0.05
  -6 -38  10    0.21    0.09
   6  38  -9    0.13    0.12
  -6 -38   9   -0.06    0.07
   6  38  -8    1.36    0.12
  -6 -38   8    1.27    0.15
   6  38  -7    0.39    0.12
  -6 -38   7    0.26    0.09
   6  38  -6    3.63    0.24
  -6 -38   6    3.75    0.22
   6  38  -5    1.11    0.12
  -6 -38   5    1.13    0.13
   6  38  -4    2.18    0.16
  -6 -38   4    2.75    0.21
   6  38  -3    0.39    0.22
  -6 -38   3    0.39    0.12
   6  38  -2   11.92    0.53
  -6 -38   2   12.26    0.55
   6  38  -1    2.28    0.20
  -6 -38   1    2.31    0.19
   6  38   0    8.76    0.41
  -6 -38   0    6.66    0.39
   6  38   1    0.31    0.10
  -6 -38  -1    0.24    0.08
   6  38   2    3.94    0.35
  -6 -38  -2    4.17    0.26
   6  38   3    0.12    0.15
  -6 -38  -3    0.19    0.18
   6  38   4    0.70    0.07
  -6 -38  -4    0.79    0.08
   6  38   5    0.74    0.19
  -6 -38  -5    0.66    0.26
   6  38   6    0.32    0.15
  -6 -38  -6    0.33    0.22
   6  38   7    0.24    0.19
  -6 -38  -7    0.33    0.18
   6  38   8    0.01    0.27
  -6 -38  -8   -0.05    0.23
   6  38   9   -0.39    0.31
  -6 -38  -9   -0.22    0.29
   6  38  10    0.82    0.78
  -6 -38 -10   -0.12    0.31
   6  40 -12   -0.48    0.58
  -6 -40  12   -0.07    0.12
   6  40 -11   -0.18    0.59
  -6 -40  11    0.00    0.15
   6  40 -10    0.01    0.01
  -6 -40  10    0.02    0.10
   6  40  -9    0.16    0.05
  -6 -40   9    0.30    0.10
   6  40  -8    0.17    0.09
  -6 -40   8    0.20    0.08
   6  40  -7    0.33    0.09
  -6 -40   7    0.52    0.09
   6  40  -6    0.10    0.07
  -6 -40   6    0.26    0.08
   6  40  -5    0.67    0.12
  -6 -40   5    0.76    0.09
   6  40  -4    0.31    0.14
  -6 -40   4    0.34    0.35
   6  40  -3    4.35    0.27
  -6 -40   3    3.74    0.25
   6  40  -2    0.52    0.11
  -6 -40   2    0.62    0.11
   6  40  -1    0.31    0.11
  -6 -40   1    0.27    0.08
   6  40   0    2.41    0.19
  -6 -40   0    2.71    0.31
   6  40   1    4.90    0.30
  -6 -40  -1    4.23    0.28
   6  40   2    0.04    0.09
  -6 -40  -2    0.03    0.05
   6  40   3    0.09    0.09
  -6 -40  -3    0.18    0.07
   6  40   4    0.19    0.06
  -6 -40  -4    0.19    0.05
   6  40   6   -0.12    0.14
  -6 -40  -6    0.29    0.24
   6  40   7    0.12    0.17
  -6 -40  -7   -0.28    0.21
   6  40   9    1.16    0.47
  -6 -40  -9    0.67    0.39
   6  40  10   -0.07    0.33
  -6 -40 -10   -0.04    0.34
   6  42 -11   -0.14    0.41
  -6 -42  11   -0.01    0.11
   6  42 -10    0.19    0.33
  -6 -42  10   -0.03    0.12
   6  42  -9    0.01    0.03
  -6 -42   9   -0.03    0.08
   6  42  -8    0.66    0.09
  -6 -42   8    1.06    0.15
   6  42  -7    0.04    0.09
  -6 -42   7    0.11    0.16
   6  42  -6   -0.02    0.09
  -6 -42   6   -0.02    0.08
   6  42  -5    1.17    0.17
  -6 -42   5    1.10    0.16
   6  42  -4    3.82    0.48
  -6 -42   4    4.02    0.30
   6  42  -3    0.07    0.10
  -6 -42   3    0.22    0.10
   6  42  -2    0.46    0.12
  -6 -42   2    0.48    0.11
   6  42  -1    2.00    0.18
  -6 -42   1    1.84    0.18
   6  42   0    1.60    0.16
  -6 -42   0    1.37    0.14
   6  42   1    5.37    0.38
  -6 -42  -1    4.94    0.28
   6  42   2    0.59    0.13
  -6 -42  -2    0.34    0.07
   6  42   3    2.33    0.19
  -6 -42  -3    2.20    0.17
   6  42   4   -0.04    0.06
  -6 -42  -4    0.06    0.05
   6  42   5    2.07    0.29
  -6 -42  -5    2.05    0.36
   6  42   6    0.38    0.31
  -6 -42  -6   -0.05    0.31
   6  42   7    0.05    0.11
  -6 -42  -7    0.27    0.27
   6  42   8   -0.06    0.23
  -6 -42  -8   -0.09    0.25
   6  42   9    0.09    0.28
  -6 -42  -9   -0.03    0.34
   6  44 -11    0.23    0.32
  -6 -44  11    0.19    0.13
   6  44 -10   -0.05    0.35
  -6 -44  10    0.21    0.13
   6  44  -9    0.15    0.03
  -6 -44   9    0.31    0.10
   6  44  -8    0.57    0.09
  -6 -44   8    1.14    0.15
   6  44  -7    0.74    0.12
  -6 -44   7    1.36    0.16
   6  44  -6    0.72    0.12
  -6 -44   6    0.81    0.15
   6  44  -5    0.12    0.11
  -6 -44   5    0.06    0.08
   6  44  -4    2.70    0.23
  -6 -44   4    2.56    0.22
   6  44  -3    4.42    0.38
  -6 -44   3    3.99    0.47
   6  44  -2    1.50    0.16
  -6 -44   2    1.20    0.15
   6  44  -1    0.73    0.15
  -6 -44   1    0.82    0.14
   6  44   0    1.52    0.27
  -6 -44   0    1.11    0.16
   6  44   1    2.88    0.22
  -6 -44  -1    2.41    0.18
   6  44   2    0.02    0.10
  -6 -44  -2    0.01    0.07
   6  44   3    1.18    0.14
  -6 -44  -3    1.29    0.15
   6  44   4    0.28    0.08
  -6 -44  -4    0.33    0.07
   6  44   5    2.33    0.32
  -6 -44  -5    1.77    0.33
   6  44   6    0.08    0.19
  -6 -44  -6   -0.17    0.28
   6  44   8   -0.10    0.20
  -6 -44  -8    0.15    0.22
   6  44   9    1.08    0.43
  -6 -44  -9   -0.08    0.26
   6  46 -11    1.72    1.58
  -6 -46  11    0.32    0.21
   6  46 -10   -0.09    0.44
  -6 -46  10    0.36    0.14
   6  46  -9   -0.02    0.03
  -6 -46   9    0.05    0.09
   6  46  -8    0.09    0.04
  -6 -46   8    0.17    0.10
   6  46  -7    0.60    0.09
  -6 -46   7    0.82    0.14
   6  46  -6    1.89    0.20
  -6 -46   6    1.22    0.50
   6  46  -5    1.28    0.34
  -6 -46   5    1.32    0.14
   6  46  -4   -0.08    0.09
  -6 -46   4    0.14    0.11
   6  46  -3    6.43    0.39
  -6 -46   3    7.08    0.44
   6  46  -2    6.07    0.34
  -6 -46   2    5.48    0.31
   6  46  -1    5.12    0.32
  -6 -46   1    4.34    0.25
   6  46   0    0.15    0.13
  -6 -46   0    0.14    0.09
   6  46   1    4.65    0.40
  -6 -46  -1    4.09    0.44
   6  46   2    1.52    0.21
  -6 -46  -2    1.29    0.13
   6  46   3    0.90    0.10
  -6 -46  -3    1.16    0.12
   6  46   4    0.07    0.06
  -6 -46  -4    0.08    0.07
   6  46   5    0.74    0.26
  -6 -46  -5    0.63    0.28
   6  46   6    0.02    0.18
  -6 -46  -6   -0.08    0.23
   6  46   7   -0.05    0.19
  -6 -46  -7    0.08    0.33
   6  46   8   -0.28    0.19
  -6 -46  -8    0.14    0.28
   6  48 -10    0.19    0.39
  -6 -48  10   -0.01    0.15
   6  48  -9    0.04    0.03
  -6 -48   9    0.11    0.11
   6  48  -8    0.19    0.06
  -6 -48   8    0.27    0.09
   6  48  -7    0.36    0.09
  -6 -48   7    0.51    0.14
   6  48  -6    0.05    0.08
  -6 -48   6    0.00    0.07
   6  48  -5    0.85    0.13
  -6 -48   5    0.80    0.13
   6  48  -4    2.39    0.22
  -6 -48   4    2.06    0.15
   6  48  -3    0.08    0.07
  -6 -48   3    0.24    0.10
   6  48  -2    1.26    0.21
  -6 -48   2    1.32    0.30
   6  48  -1    3.04    0.41
  -6 -48   1    2.70    0.26
   6  48   0    0.68    0.15
  -6 -48   0    0.66    0.12
   6  48   1    0.08    0.13
  -6 -48  -1    0.00    0.09
   6  48   2    1.13    0.18
  -6 -48  -2    1.14    0.12
   6  48   3    0.99    0.15
  -6 -48  -3    1.11    0.14
   6  48   4    0.04    0.08
  -6 -48  -4   -0.06    0.07
   6  48   5   -0.25    0.18
  -6 -48  -5    0.04    0.26
   6  48   7    0.49    0.28
  -6 -48  -7   -0.08    0.30
   6  48   8    0.33    0.22
  -6 -48  -8   -0.01    0.23
   6  50 -10    0.41    0.32
  -6 -50  10    0.06    0.15
   6  50  -9    0.03    0.02
  -6 -50   9   -0.07    0.16
   6  50  -8    0.03    0.05
  -6 -50   8    0.06    0.08
   6  50  -7    0.10    0.05
  -6 -50   7    0.10    0.08
   6  50  -6    1.08    0.17
  -6 -50   6    1.03    0.16
   6  50  -5   -0.06    0.06
  -6 -50   5   -0.09    0.28
   6  50  -4    0.09    0.08
  -6 -50   4    0.08    0.11
   6  50  -3    0.10    0.09
  -6 -50   3    0.03    0.08
   6  50  -2    0.09    0.08
  -6 -50   2    0.18    0.09
   6  50  -1    0.25    0.12
  -6 -50   1    0.13    0.13
   6  50   0    0.13    0.11
  -6 -50   0    0.08    0.08
   6  50   1    0.35    0.12
  -6 -50  -1    0.29    0.10
   6  50   2   -0.05    0.10
  -6 -50  -2    0.02    0.05
   6  50   3    0.05    0.09
  -6 -50  -3    0.08    0.10
   6  50   4   -0.03    0.08
  -6 -50  -4   -0.05    0.07
   6  50   5    0.05    0.40
  -6 -50  -5    0.82    0.35
   6  50   6   -0.09    0.21
  -6 -50  -6    0.39    0.25
   6  50   7    0.08    0.18
  -6 -50  -7    0.14    0.41
  -6 -52   9    0.42    0.73
   6  52  -8    0.19    0.07
  -6 -52   8    0.28    0.10
   6  52  -7   -0.01    0.06
  -6 -52   7    0.24    0.08
   6  52  -6    0.06    0.43
  -6 -52   6    0.13    0.09
   6  52  -5    0.04    0.04
  -6 -52   5    0.10    0.08
   6  52  -4    0.42    0.13
  -6 -52   4    0.63    0.11
   6  52  -3    1.54    0.22
  -6 -52   3    1.67    0.21
   6  52  -2    0.35    0.11
  -6 -52   2    0.36    0.13
   6  52  -1    0.02    0.09
  -6 -52   1    0.16    0.08
   6  52   0    0.13    0.11
  -6 -52   0    0.20    0.10
   6  52   1    0.29    0.16
  -6 -52  -1    0.29    0.09
   6  52   2    1.49    0.17
  -6 -52  -2    1.21    0.24
   6  52   3    0.45    0.12
  -6 -52  -3    0.41    0.10
   6  52   4    0.03    0.06
  -6 -52  -4    0.13    0.07
   6  52   5    0.02    0.33
  -6 -52  -5    0.77    0.73
   6  52   6    0.56    0.23
  -6 -52  -6    0.58    0.30
   6  52   7   -0.13    0.27
  -6 -52  -7    0.18    0.31
   6  54  -9   -0.27    0.43
  -6 -54   9    0.02    0.15
   6  54  -8    0.11    0.06
  -6 -54   8    0.04    0.07
   6  54  -7   -0.10    0.08
  -6 -54   7    0.17    0.11
   6  54  -6    0.13    0.08
  -6 -54   6    0.22    0.11
   6  54  -5    0.05    0.05
  -6 -54   5   -0.01    0.12
   6  54  -4    0.04    0.08
  -6 -54   4   -0.01    0.21
   6  54  -3    1.71    0.20
  -6 -54   3    1.90    0.26
   6  54  -2    0.44    0.16
  -6 -54   2    0.20    0.08
   6  54  -1    0.88    0.18
  -6 -54   1    1.16    0.16
   6  54   0    0.15    0.14
  -6 -54   0    0.31    0.13
   6  54   1    2.02    0.31
  -6 -54  -1    2.70    0.26
   6  54   2    0.04    0.18
  -6 -54  -2    0.00    0.10
   6  54   3    0.32    0.11
  -6 -54  -3    0.40    0.09
   6  54   4    0.05    0.08
  -6 -54  -4    0.06    0.11
   6  54   5    0.42    0.23
  -6 -54  -5    0.17    0.29
   6  54   6   -0.09    0.17
   6  56  -8   -0.59    0.42
  -6 -56   8   -0.04    0.11
   6  56  -7    0.16    0.09
  -6 -56   7    0.05    0.09
   6  56  -6    0.07    0.10
  -6 -56   6    0.03    0.08
   6  56  -5   -0.05    0.10
  -6 -56   5    0.05    0.11
   6  56  -4   -0.02    0.08
  -6 -56   4   -0.01    0.10
   6  56  -3    0.62    0.16
  -6 -56   3    0.47    0.12
   6  56  -2    0.49    0.15
  -6 -56   2    0.43    0.12
   6  56  -1    1.19    0.21
  -6 -56   1    1.37    0.17
   6  56   0    0.08    0.11
  -6 -56   0    0.06    0.10
   6  56   1   -0.05    0.12
  -6 -56  -1   -0.07    0.12
   6  56   2    0.49    0.12
  -6 -56  -2    0.49    0.13
   6  56   3    0.73    0.15
  -6 -56  -3    0.82    0.15
   6  56   4    0.04    0.09
  -6 -56  -4    0.06    0.12
   6  56   5   -0.01    0.21
  -6 -56  -5   -0.10    0.27
   6  56   6   -0.07    0.19
  -6 -56  -6    0.39    0.40
   6  58  -8    0.44    0.47
  -6 -58   8    0.23    0.15
   6  58  -7    0.18    0.10
  -6 -58   7    0.35    0.12
   6  58  -6   -0.01    0.10
  -6 -58   6    0.00    0.14
   6  58  -5    0.19    0.11
  -6 -58   5    0.14    0.12
   6  58  -4    0.12    0.11
  -6 -58   4    0.21    0.17
   6  58  -3    0.81    0.21
  -6 -58   3    0.80    0.29
   6  58  -2    0.10    0.16
  -6 -58   2    0.01    0.08
   6  58  -1    0.17    0.16
  -6 -58   1    0.02    0.08
   6  58   0    0.35    0.19
  -6 -58   0    0.62    0.28
   6  58   1    0.23    0.11
  -6 -58  -1    0.21    0.11
   6  58   2    0.10    0.09
  -6 -58  -2    0.02    0.10
   6  58   3    0.09    0.13
  -6 -58  -3    0.25    0.10
   6  58   4    0.20    0.10
  -6 -58  -4    0.61    0.39
   6  58   5    0.14    0.25
  -6 -58  -5    0.08    0.36
   6  60  -7    0.39    0.52
  -6 -60   7    0.67    0.18
   6  60  -6    0.08    0.07
  -6 -60   6    0.17    0.11
   6  60  -5    0.00    0.09
  -6 -60   5    0.04    0.10
   6  60  -4    0.17    0.14
  -6 -60   4    0.19    0.11
   6  60  -3    1.50    0.76
  -6 -60   3    0.95    0.42
   6  60  -2    0.38    0.13
  -6 -60   2    0.50    0.14
   6  60  -1    0.05    0.13
  -6 -60   1   -0.04    0.13
   6  60   0   -0.01    0.12
  -6 -60   0   -0.11    0.11
   6  60   1    0.65    0.16
  -6 -60  -1    0.54    0.17
   6  60   2    0.15    0.11
  -6 -60  -2    0.14    0.14
   6  60   3   -0.06    0.11
  -6 -60  -3    0.05    0.10
   6  60   4    0.02    0.20
  -6 -60  -4   -0.09    0.37
   6  60   5   -0.82    0.60
   6  62  -6    0.10    0.10
  -6 -62   6    0.16    0.11
   6  62  -5   -0.09    0.10
  -6 -62   5    0.09    0.13
   6  62  -4    0.07    0.12
  -6 -62   4   -0.01    0.15
   6  62  -3    0.00    0.10
  -6 -62   3   -0.04    0.10
   6  62  -2    0.42    0.20
  -6 -62   2    0.74    0.28
   6  62  -1    0.17    0.14
  -6 -62   1    0.14    0.12
   6  62   0    0.04    0.10
  -6 -62   0   -0.04    0.12
   6  62   1   -0.10    0.12
  -6 -62  -1    0.01    0.14
   6  62   2    0.21    0.12
  -6 -62  -2    0.19    0.09
   6  62   3    0.18    0.11
  -6 -62  -3    0.23    0.12
   6  62   4    0.08    0.17
  -6 -62  -4   -0.04    0.28
   6  64  -6   -0.03    0.34
  -6 -64   6   -0.07    0.14
   6  64  -5    0.30    0.25
  -6 -64   5   -0.04    0.14
   6  64  -4   -0.02    0.09
  -6 -64   4    0.07    0.26
   6  64  -3   -0.06    0.14
  -6 -64   3    0.06    0.13
   6  64  -2    0.16    0.23
  -6 -64   2    0.09    0.17
   6  64  -1    0.13    0.13
  -6 -64   1   -0.13    0.13
   6  64   0    0.37    0.16
  -6 -64   0    0.33    0.15
   6  64   1    0.19    0.22
  -6 -64  -1    0.03    0.12
   6  64   2    0.25    0.12
  -6 -64  -2    0.08    0.10
   6  64   3   -0.01    0.18
  -6 -64  -3   -0.12    0.30
   6  66  -5    0.02    0.36
  -6 -66   5   -0.11    0.19
   6  66  -4    0.07    0.16
  -6 -66   4    0.12    0.12
   6  66  -3    0.43    0.16
  -6 -66   3    0.23    0.11
   6  66  -2    0.29    0.15
  -6 -66   2    0.26    0.18
   6  66  -1    0.00    0.19
  -6 -66   1   -0.23    0.31
   6  66   0    0.05    0.11
  -6 -66   0    0.07    0.13
   6  66   1    0.04    0.11
  -6 -66  -1    0.00    0.14
   6  66   2    0.18    0.87
  -6 -66  -2    0.50    0.53
   6  66   3   -0.01    0.19
  -6 -66  -3    0.24    0.25
   6  68  -5   -0.02    0.26
  -6 -68   5   -0.02    0.16
   6  68  -4    0.16    0.33
  -6 -68   4   -0.02    0.13
   6  68  -3   -0.10    0.39
   6  68  -2    0.17    0.14
  -6 -68   2    0.11    0.13
   6  68  -1   -0.01    0.09
  -6 -68   1    0.00    0.12
   6  68   0    0.09    0.11
  -6 -68   0    0.09    0.11
   6  68   1    0.17    0.25
  -6 -68  -1    0.02    0.30
   6  68   2    0.01    0.19
  -6 -68  -2    0.12    0.41
   6  70  -4    0.08    0.27
  -6 -70   4    0.22    0.19
   6  70  -3    0.11    0.12
  -6 -70   3   -0.14    0.15
   6  70  -2    0.15    0.16
  -6 -70   2    0.08    0.14
   6  70  -1   -0.05    0.13
  -6 -70   1    0.05    0.15
   6  70   0   -0.19    0.22
  -6 -70   0    0.15    0.40
   6  70   1    0.20    0.20
  -6 -70  -1   -0.04    0.44
   6  72  -4    0.22    0.22
   6  72  -3   -0.12    0.22
  -6 -72   3   -0.05    0.25
   6  72  -2   -0.04    0.15
  -6 -72   2   -0.10    0.11
   6  72  -1   -0.09    0.15
  -6 -72   1    0.12    0.28
   6  72   0   -0.04    0.13
  -6 -72   0    0.40    0.30
   6  72   1    0.02    0.13
  -6 -72  -1    0.07    0.48
   6  74  -3    0.23    0.21
  -6 -74   3   -0.09    0.13
   6  74  -1   -0.03    0.10
  -6 -74   1    0.17    0.25
   6  74   0    0.10    0.12
  -6 -74   0    0.25    0.31
   7   1 -17    0.04    0.06
  -7  -1  17    0.01    0.09
   7   1 -16    0.10    0.10
  -7  -1  16    0.18    0.12
   7   1 -15    0.13    0.09
  -7  -1  15    0.28    0.34
   7   1 -14   -0.05    0.07
  -7  -1  14   -0.23    0.47
   7   1 -13   -0.01    0.14
  -7  -1  13    0.00    0.14
   7   1 -12    5.63    0.37
  -7  -1  12    5.58    0.45
   7   1 -11    5.17    0.36
  -7  -1  11    5.50    0.31
   7   1 -10    0.81    0.15
  -7  -1  10    0.97    0.16
   7   1  -9    1.32    0.20
  -7  -1   9    1.40    0.22
   7   1  -8    5.74    0.53
  -7  -1   8    6.52    0.49
   7   1  -7   16.36    0.78
  -7  -1   7   16.36    0.71
   7   1  -6    0.61    0.17
  -7  -1   6    0.57    0.15
   7   1  -5    8.95    0.50
  -7  -1   5    9.08    0.51
   7   1  -4    0.28    0.15
  -7  -1   4    0.22    0.15
   7   1  -3   98.84    3.35
  -7  -1   3  102.38    3.11
   7   1  -2   40.42    1.75
  -7  -1   2   57.07    1.93
   7   1  -1    0.24    0.13
  -7  -1   1    0.42    0.12
   7   1   0    0.34    0.13
  -7  -1   0    0.46    0.11
   7   1   1    3.82    0.27
  -7  -1  -1    3.71    0.23
   7   1   2   14.85    0.61
  -7  -1  -2   14.68    0.57
   7   1   3    3.73    0.33
  -7  -1  -3    3.70    0.30
   7   1   4    0.55    0.11
  -7  -1  -4    0.71    0.12
   7   1   5    8.02    0.38
  -7  -1  -5    7.86    0.36
   7   1   6    0.30    0.08
  -7  -1  -6    0.24    0.10
   7   1   7   -0.02    0.07
  -7  -1  -7    0.01    0.15
   7   1   8    0.35    0.10
  -7  -1  -8    0.30    0.08
   7   1   9    4.37    0.28
  -7  -1  -9    5.07    0.33
   7   1  10   -0.02    0.11
  -7  -1 -10    0.10    0.13
   7   1  11    0.06    0.14
  -7  -1 -11    0.18    0.20
   7   1  12    0.10    0.14
  -7  -1 -12   -0.01    0.16
   7   1  13    0.15    0.16
  -7  -1 -13    0.11    0.14
   7   1  14    0.01    0.17
  -7  -1 -14    0.10    0.21
   7   3 -17    0.09    0.07
  -7  -3  17   -0.11    0.28
   7   3 -16    0.12    0.10
  -7  -3  16    0.09    0.09
   7   3 -15    0.22    0.07
  -7  -3  15    0.26    0.10
   7   3 -14    0.17    0.10
  -7  -3  14    0.42    0.11
   7   3 -13   -0.08    0.09
  -7  -3  13    0.12    0.10
   7   3 -12    2.85    0.27
  -7  -3  12    3.15    0.29
   7   3 -11    1.01    0.16
  -7  -3  11    1.41    0.20
   7   3 -10    2.64    0.22
  -7  -3  10    2.57    0.25
   7   3  -9    0.81    0.18
  -7  -3   9    0.58    0.17
   7   3  -8   12.02    0.62
  -7  -3   8   12.49    0.58
   7   3  -7    7.44    0.48
  -7  -3   7    7.52    0.37
   7   3  -6   12.94    0.61
  -7  -3   6   13.32    0.62
   7   3  -5    5.90    0.35
  -7  -3   5    5.42    0.34
   7   3  -4    9.66    0.51
  -7  -3   4    9.11    0.53
   7   3  -3   84.46    2.68
  -7  -3   3   80.40    2.69
   7   3  -2   97.89    3.55
  -7  -3   2   98.09    3.18
   7   3  -1    8.79    0.45
  -7  -3   1    8.97    0.52
   7   3   0    0.95    0.14
  -7  -3   0    1.02    0.13
   7   3   1    0.42    0.11
  -7  -3  -1    0.62    0.12
   7   3   2   20.23    0.79
  -7  -3  -2   20.49    0.84
   7   3   3    3.00    0.20
  -7  -3  -3    3.29    0.22
   7   3   4    3.79    0.20
  -7  -3  -4    4.07    0.23
   7   3   5    3.58    0.20
  -7  -3  -5    3.40    0.22
   7   3   6    0.67    0.21
  -7  -3  -6    0.67    0.13
   7   3   7    0.06    0.07
  -7  -3  -7    0.06    0.06
   7   3   8    1.28    0.14
  -7  -3  -8    1.11    0.13
   7   3   9    0.80    0.15
  -7  -3  -9    0.79    0.13
   7   3  10    0.10    0.18
  -7  -3 -10   -0.21    0.31
   7   3  11    0.39    0.16
  -7  -3 -11    0.20    0.14
   7   3  12   -0.01    0.11
  -7  -3 -12   -0.04    0.12
   7   3  13    0.10    0.22
  -7  -3 -13    0.02    0.17
   7   3  14   -0.10    0.14
  -7  -3 -14    0.11    0.13
   7   5 -17   -0.01    0.06
  -7  -5  17    0.19    0.12
   7   5 -16    0.07    0.08
  -7  -5  16    0.12    0.12
   7   5 -15   -0.02    0.05
  -7  -5  15    0.02    0.07
   7   5 -14    0.31    0.12
  -7  -5  14    0.58    0.13
   7   5 -13    0.03    0.35
  -7  -5  13    0.20    0.12
   7   5 -12   -0.01    0.15
  -7  -5  12    0.17    0.14
   7   5 -11    0.58    0.14
  -7  -5  11    0.63    0.16
   7   5 -10    3.53    0.24
  -7  -5  10    3.32    0.28
   7   5  -9    0.38    0.21
  -7  -5   9    0.14    0.16
   7   5  -8   -0.04    0.15
  -7  -5   8    0.11    0.14
   7   5  -7    1.18    0.23
  -7  -5   7    1.17    0.25
   7   5  -6   18.07    1.15
  -7  -5   6   19.84    1.29
   7   5  -5   41.29    1.49
  -7  -5   5   42.67    1.44
   7   5  -4   37.92    1.50
  -7  -5   4   35.43    1.34
   7   5  -3    3.60    0.31
  -7  -5   3    4.38    0.36
   7   5  -2   15.47    0.78
  -7  -5   2   15.18    0.70
   7   5  -1   10.89    0.64
  -7  -5   1   10.79    0.59
   7   5   0    2.67    0.22
  -7  -5   0    2.51    0.22
   7   5   1    2.01    0.19
  -7  -5  -1    2.11    0.19
   7   5   2    0.78    0.13
  -7  -5  -2    0.87    0.11
   7   5   3    4.37    0.27
  -7  -5  -3    4.18    0.21
   7   5   4    0.78    0.10
  -7  -5  -4    0.66    0.10
   7   5   5    8.57    0.35
  -7  -5  -5    8.85    0.39
   7   5   6    0.01    0.10
  -7  -5  -6    0.05    0.08
   7   5   7    0.00    0.07
  -7  -5  -7   -0.08    0.08
   7   5   8    0.61    0.12
  -7  -5  -8    0.50    0.15
   7   5   9    1.29    0.17
  -7  -5  -9    1.34    0.16
   7   5  10    0.03    0.12
  -7  -5 -10    0.13    0.10
   7   5  11    0.14    0.14
  -7  -5 -11    0.12    0.12
   7   5  12    0.02    0.15
  -7  -5 -12    0.16    0.16
   7   5  13    0.15    0.13
  -7  -5 -13    0.33    0.16
   7   5  14    0.26    0.25
  -7  -5 -14   -0.19    0.22
   7   7 -17    0.05    0.51
  -7  -7  17   -0.13    0.11
   7   7 -16   -0.20    0.27
  -7  -7  16    0.01    0.10
   7   7 -15    0.05    0.06
  -7  -7  15    0.01    0.09
   7   7 -14    0.24    0.11
  -7  -7  14    0.35    0.28
   7   7 -13   -0.03    0.08
  -7  -7  13    0.00    0.09
   7   7 -12    0.14    0.15
  -7  -7  12    0.14    0.11
   7   7 -11    0.08    0.13
  -7  -7  11    0.24    0.15
   7   7 -10    2.47    0.19
  -7  -7  10    2.66    0.22
   7   7  -9    0.61    0.27
  -7  -7   9    0.51    0.20
   7   7  -8    0.67    0.15
  -7  -7   8    0.76    0.19
   7   7  -7    5.20    0.33
  -7  -7   7    5.27    0.30
   7   7  -6    0.17    0.13
  -7  -7   6    0.08    0.12
   7   7  -5    2.77    0.23
  -7  -7   5    2.62    0.23
   7   7  -4   14.75    0.72
  -7  -7   4   15.37    0.73
   7   7  -3   19.89    0.88
  -7  -7   3   19.74    0.86
   7   7  -2   12.54    0.63
  -7  -7   2   12.76    0.66
   7   7  -1   89.50    2.88
  -7  -7   1   88.24    2.87
   7   7   0   41.51    1.54
  -7  -7   0   46.28    1.95
   7   7   1   25.22    1.32
  -7  -7  -1   30.12    1.63
   7   7   2    8.26    0.44
  -7  -7  -2    7.91    0.41
   7   7   3   20.50    0.78
  -7  -7  -3   19.87    0.65
   7   7   4    2.08    0.16
  -7  -7  -4    1.97    0.13
   7   7   5   13.07    0.56
  -7  -7  -5   12.78    0.67
   7   7   6    1.26    0.14
  -7  -7  -6    1.16    0.11
   7   7   7    0.16    0.08
  -7  -7  -7    0.17    0.09
   7   7   8   -0.03    0.09
  -7  -7  -8    0.01    0.09
  -7  -7  -9    1.72    0.19
   7   7  10    0.26    0.14
  -7  -7 -10    0.13    0.12
   7   7  11    0.06    0.13
  -7  -7 -11    0.12    0.12
   7   7  12   -0.06    0.14
  -7  -7 -12    0.01    0.14
   7   7  13    0.08    0.16
  -7  -7 -13   -0.09    0.19
   7   7  14    0.02    0.18
  -7  -7 -14    0.06    0.21
   7   9 -17    0.41    0.71
  -7  -9  17   -0.01    0.12
   7   9 -16   -0.04    0.08
  -7  -9  16    0.10    0.37
   7   9 -15    0.08    0.06
  -7  -9  15    0.35    0.43
   7   9 -14    0.75    0.37
  -7  -9  14    0.92    0.15
   7   9 -13    0.05    0.07
  -7  -9  13   -0.04    0.09
   7   9 -12    0.02    0.10
  -7  -9  12    0.03    0.11
   7   9 -11    2.26    0.21
  -7  -9  11    2.69    0.23
   7   9 -10   13.17    0.62
  -7  -9  10   13.84    0.74
   7   9  -9    0.02    0.13
  -7  -9   9   -0.06    0.12
   7   9  -8    0.63    0.15
  -7  -9   8    0.71    0.14
   7   9  -7   14.31    0.64
  -7  -9   7   15.10    0.62
   7   9  -6   44.91    1.67
  -7  -9   6   47.40    1.59
   7   9  -5    0.07    0.12
  -7  -9   5    0.14    0.12
   7   9  -4    1.12    0.15
  -7  -9   4    1.19    0.16
   7   9  -3    8.42    0.48
  -7  -9   3    9.05    0.50
   7   9  -2   10.61    0.52
  -7  -9   2   10.44    0.63
   7   9  -1    8.64    0.52
  -7  -9   1    8.81    0.49
   7   9   0    0.39    0.13
  -7  -9   0    0.36    0.15
   7   9   1    0.28    0.15
  -7  -9  -1    0.32    0.15
   7   9   2   13.18    0.83
  -7  -9  -2   13.32    0.78
   7   9   3    6.94    0.34
  -7  -9  -3    7.66    0.33
   7   9   4    1.64    0.13
  -7  -9  -4    1.55    0.13
   7   9   5    2.48    0.18
  -7  -9  -5    2.20    0.17
   7   9   6    3.60    0.20
  -7  -9  -6    3.31    0.18
   7   9   7    0.06    0.10
  -7  -9  -7    0.04    0.07
   7   9   8   -0.03    0.09
  -7  -9  -8    0.01    0.05
   7   9   9   -0.02    0.12
  -7  -9  -9    0.10    0.08
   7   9  10    0.05    0.11
  -7  -9 -10    0.00    0.09
   7   9  11   -0.07    0.09
  -7  -9 -11   -0.05    0.11
   7   9  12   -0.02    0.15
  -7  -9 -12    0.01    0.13
   7   9  13   -0.05    0.16
  -7  -9 -13   -0.05    0.12
   7   9  14    0.15    0.16
  -7  -9 -14    0.28    0.28
   7   9  15    0.07    0.14
  -7  -9 -15    0.12    0.15
   7  11 -17    0.16    0.33
  -7 -11  17    0.01    0.09
   7  11 -16    0.10    0.05
  -7 -11  16    0.06    0.10
   7  11 -15    0.13    0.08
  -7 -11  15    0.11    0.11
   7  11 -14    0.53    0.12
  -7 -11  14    0.96    0.17
   7  11 -13    0.06    0.08
  -7 -11  13    0.12    0.13
   7  11 -12    0.34    0.13
  -7 -11  12    0.32    0.13
   7  11 -11    0.18    0.11
  -7 -11  11   -0.03    0.12
   7  11  -9    0.10    0.15
  -7 -11   9    0.10    0.21
   7  11  -8    6.77    0.38
  -7 -11   8    6.57    0.33
   7  11  -7    2.09    0.21
  -7 -11   7    2.05    0.19
   7  11  -6   15.71    1.05
  -7 -11   6   15.48    1.03
   7  11  -5    2.03    0.18
  -7 -11   5    2.01    0.20
   7  11  -4   23.48    0.94
  -7 -11   4   23.57    1.01
   7  11  -3    0.16    0.11
  -7 -11   3    0.36    0.11
   7  11  -2   38.21    1.43
  -7 -11   2   37.12    1.55
   7  11  -1    3.26    0.24
  -7 -11   1    3.43    0.26
   7  11   0    5.26    0.36
  -7 -11   0    5.20    0.34
   7  11   1    3.42    0.34
  -7 -11  -1    3.54    0.28
   7  11   2    1.20    0.30
  -7 -11  -2    1.01    0.19
   7  11   3   10.07    0.58
  -7 -11  -3   11.17    0.60
   7  11   4   15.87    0.64
  -7 -11  -4   14.36    0.72
   7  11   5    0.40    0.08
  -7 -11  -5    0.42    0.10
   7  11   6    1.77    0.16
  -7 -11  -6    1.87    0.14
   7  11   7    0.32    0.12
  -7 -11  -7    0.39    0.07
   7  11   8    0.06    0.15
  -7 -11  -8   -0.01    0.08
   7  11   9   -0.06    0.10
  -7 -11  -9    0.03    0.08
   7  11  10    0.07    0.12
  -7 -11 -10    0.23    0.27
   7  11  11   -0.07    0.13
  -7 -11 -11    0.12    0.14
   7  11  12    0.07    0.10
  -7 -11 -12    0.04    0.13
   7  11  13   -0.09    0.13
  -7 -11 -13    0.25    0.09
   7  11  14    0.06    0.19
  -7 -11 -14    0.10    0.23
   7  11  15   -0.27    0.31
  -7 -11 -15    0.03    0.02
   7  13 -17   -1.12    1.18
  -7 -13  17    0.05    0.08
   7  13 -16   -0.01    0.03
  -7 -13  16   -0.04    0.08
   7  13 -15    0.21    0.28
[truncated: 1,213,936 more chars]
